# Supplementary material for: Dynamic Regulation of Grapevine’s microRNAs in Response to Mycorrhizal Symbiosis and High Temperature
Source: Plants (Basel). 2023 Feb 21;12(5):982. doi: 10.3390/plants12050982 (PMC10005052; doi:10.3390/plants12050982)
Supplement: Supplementary file 1 [file plants-12-00982-s001.zip › Supplemental Tables.xlsx]

## Sheet: Table S1
	Table S1. Primers used for validation of grapevine miRNA target genes by RT-qPCR.
	Gene	Accession #	Forward sequence (5’→3’)	Reverse sequence (5’→3’)	Amplicon size (bp)	E (%)
	Actin	XM_002282480.4	GACTACCTACAACTCCATCAT	TCATTCTGTCAGCAATACCA	113	86
	Ef1-α	XM_002284888.3	GAACTGGGTGCTTGATAGGC	AACCAAAATATCCGGAGTAAAAGA	150	101
	Target miR164a (NAC domain-containing protein 100)	GSVIVT01007982001	GAGTTGCCTGGGAAAGCGA	CAGCCTCAGTAGCCCTGTTTG	106	94
	Target 3630-3p (LRR receptor-like serine/threonine-protein kinase RCH1 )	GSVIVT01028542001	GCTTTTTTGAGGGTGAGATTCC	AAGCGATGAAGGGATAGAACC	104	105
	Target miR3640-5p (thioredoxin-like protein slr0233)	GSVIVT01034548001	CTCCCCTTCTTCCAAGCTCT	TTCAACCACAGGAAGGGTTC	124	104
	Target of miR396a-5p (G patch domain-containing protein TGH)	GSVIVT01008206001	GGTTGCTCCTGGTTTTGGTA	GGAACAACTGGAGGATCGAA	237	90
	Target of miR396a-5p (bZIP transcription factor 16)	GSVIVT01013053001	GGAGCAGTCTTCAACCACGAG	GTAAGGGTGAGCTTGGGGAC	130	91
	Target of miR396a-5p (disease resistance protein)	GSVIVT01037219001	GAAATGGAAGATTGCCCTGA	CATGCGAACATCATTCAACC	211	103
	For each gene, accession number, amplicon size (bp) and amplification efficiency are indicated. The annealing temperature of all primer pairs is 60 °C.

## Sheet: Table S2
	Table S2. Sequencing and processing summary of the 24 grapevine small RNA libraries.
	Temperature	Inoculation treatment	Sample ID	Raw reads	Q30 (%)	Trimmed un-mapped to ncRNAs	small RNAs 15 > < 30	# microRNAs
	25 °C	R. irregulare	Ri_25C_1	9499596	98.25	4403730	1265450	122
			Ri_25C_2	11075209	98.33	5049939	1304100	119
			Ri_25C_3	13056109	98.34	6932097	1702977	117
		F. mosseae	Fm_25C_1	12471741	98.27	5451804	1428309	126
			Fm_25C_2	11384496	98.24	4597708	1046508	119
			Fm_25C_3	12312841	98.24	5953716	1308710	120
		Control R. irregulare	CRi_25C_1	10156357	98.1	4674933	1046024	130
			CRi_25C_2	11155250	98.19	4746929	990058	122
			CRi_25C_3	11571055	98.21	4703830	1342947	120
		Control F. mosseae	CFm_25C_1	11902410	98.26	6037972	1422140	128
			CFm_25C_2	12780048	98.29	6440989	1489202	132
			CFm_25C_3	11980723	98.32	5323706	1440076	128
	40 °C	R. irregulare	Ri_40C_1	12065944	98.1	4090917	804532	113
			Ri_40C_2	11413241	98.08	3525173	832781	110
			Ri_40C_3	9660175	98.12	2632756	759091	115
		F. mosseae	Fm_40C_1	9793798	98.08	3908434	1063775	126
			Fm_40C_2	12836671	98.26	4516731	1095495	115
			Fm_40C_3	14782944	98.21	4206257	766111	116
		Control R. irregulare	CRi_40C_1	11909932	98.13	3635476	794452	106
			CRi_40C_2	13566999	98.08	4430085	1120808	108
			CRi_40C_3	10820533	98.27	4456018	590217	106
		Control F. mosseae	CFm_40C_1	9636819	98.16	4013893	919969	107
			CFm_40C_2	10680467	98.06	4331377	760087	116
			CFm_40C_3	10841625	97.84	3650297	665553	111

## Sheet: Table S3
Table S3. Grapevine microRNAs counts in the 24 leaf samples. MiRNAs are grouped by family.
Sequence	miRNA ID	Ri_25C_1	Ri_25C_2	Ri_25C_3	Fm_25C_1	Fm_25C_2	Fm_25C_3	CRi_25C_1	CRi_25C_2	CRi_25C_3	CFm_25C_1	CFm_25C_2	CFm_25C_3	Ri_40C_1	Ri_40C_2	Ri_40C_3	Fm_40C_1	Fm_40C_2	Fm_40C_3	CRi_40C_1	CRi_40C_2	CRi_40C_3	CFm_40C_1	CFm_40C_2	CFm_40C_3
TCTCATTCCATACATCGTCTGA	vvi-miR1507a.1	0	0	0	0	0	0	0	0	0	0	0	0	0	2	0	0	0	0	0	0	22	0	0	0
TCTCATTCCATACATCGTCTG	vvi-miR1507a.2	0	0	0	0	0	0	0	0	0	0	0	0	0	0	0	0	0	0	0	0	3	0	0	0
TGTTGTTTTACCTATTCCACC	vvi-miR1510a-3p	0	0	0	0	0	0	0	0	0	0	0	0	0	0	0	0	0	0	0	0	1	0	0	0
TGACAGAAGAGAGGGAGCAC	vvi-miR156a	0	0	0	1	3	1	0	0	0	0	0	0	1	2	1	0	1	1	0	0	0	1	3	0
GCTCACTCTCTATCTGTCAGC	vvi-miR156c-3p	0	0	0	0	0	0	0	1	0	0	0	0	0	0	0	0	0	0	0	0	0	0	0	0
TGACAGAAGAGAGTGAGCACA	vvi-miR156c-5p.1	99	74	79	68	66	91	111	82	83	141	122	130	72	61	76	84	58	97	83	150	58	55	34	71
CGACAGAAGAGAGTGAGCAC	vvi-miR156c-5p.2	0	0	0	0	0	0	0	0	0	0	1	0	0	0	1	0	0	0	0	0	0	0	0	1
TGACAGAAGAGAGTGAGCAC	vvi-miR156d	436	302	402	877	400	403	387	889	414	909	1421	873	452	400	578	534	506	627	385	730	369	438	633	846
TGACAGAAGAGAGTGAGCACT	vvi-miR156d.1	69	58	181	37	54	45	42	30	56	51	45	127	23	22	27	13	23	60	14	25	13	18	2	27
TGACAGAGGAGAGTGAGCAC	vvi-miR156e	0	1	0	12	0	0	2	23	1	18	30	16	0	0	0	1	0	0	0	2	1	1	10	5
GCTCTCTAGACTTCTGTCATC	vvi-miR156g-3p	36	22	13	59	33	26	44	26	43	79	72	59	19	32	39	34	58	24	19	21	57	39	58	57
TGACAGAAGATAGAGAGCAC	vvi-miR156g-5p.1	31	31	29	44	26	27	24	23	30	52	54	41	162	57	124	183	179	104	77	234	68	92	111	171
CTGACAGAAGATAGAGAGCAC	vvi-miR156g-5p.2	0	0	0	0	0	0	0	0	0	0	1	0	1	0	0	1	0	0	0	0	0	0	1	0
TTGACAGAAGATAGAGGGCAC	vvi-miR156g-5p.3	0	0	0	1	0	0	0	0	0	0	0	0	0	0	0	0	0	1	0	0	2	0	0	0
TGACAGAAGAAAGAGAGCAC	vvi-miR156h	0	0	0	0	0	0	0	0	0	0	0	0	0	0	0	0	0	1	0	0	0	0	0	0
TGACAGAAGAGGGTGAGCAC	vvi-miR156j	1	0	0	0	0	0	0	0	0	0	0	0	0	0	0	0	0	0	0	0	0	0	0	0
TGACAGAAGAGAGAGAGCAC	vvi-miR156k.1	0	0	0	0	0	0	0	0	0	0	1	0	1	0	0	1	1	1	2	0	1	0	0	0
TGACAGAAGAGAGCGAGCAC	vvi-miR156k.2	0	0	0	0	0	0	0	1	0	0	0	1	0	0	0	0	0	0	0	0	0	0	0	0
TTGACAGAAGATAGAGAGCAC	vvi-miR157a-5p	1071	813	783	1069	800	880	582	875	902	1473	1798	1296	1280	682	1184	1281	1449	1162	907	2110	634	1064	1203	1918
TCCCAAATGTAGACAAAGCA	vvi-miR158a-3p	0	0	0	0	0	0	0	0	0	1	0	0	1	1	1	0	0	1	0	0	1	0	0	0
GAGCTCCTTGAAGTCCAATT	vvi-miR159a-5p	1	0	0	0	0	0	0	0	0	0	0	0	0	0	0	0	0	0	0	0	0	0	0	0
TTTGGATTGAAGGGAGCTCTA	vvi-miR159c-3p	10440	9887	5843	10145	9469	11194	13735	4612	7182	17002	20598	8265	4564	5411	4095	9093	20711	3690	3810	6629	2674	4928	3563	9026
CTTGGATTGAAGGGAGCTCTA	vvi-miR159c-3p.1	5	11	0	3	7	4	5	2	1	6	8	5	2	2	2	7	8	1	1	3	0	4	0	2
TTTGGATTGAAGGGAGCTCTT	vvi-miR159c-3p.2	48	31	50	25	49	30	57	8	39	56	52	57	12	25	44	26	64	35	22	15	15	34	23	40
TTTGGATTGAAGGGAGCTCTG	vvi-miR159c-3p.3	4	10	26	2	7	10	8	5	8	6	7	4	11	3	8	3	5	3	15	12	4	3	1	1
TTTGGATTGAAGGGAGCTCCT	vvi-miR159c-3p.4	0	0	0	0	0	0	0	0	0	0	0	0	1	0	0	1	0	0	0	0	0	4	0	0
GCGTATGAGGAGCCATGCATA	vvi-miR160a-3p	0	0	0	0	0	0	0	0	0	0	0	0	0	0	2	0	0	0	0	0	0	0	0	0
TGCCTGGCTCCCTGTATGCCA	vvi-miR160a-5p	23	20	24	52	24	39	16	36	15	27	34	25	11	23	15	35	13	30	21	34	24	22	48	26
TGCCTGGCTCCCTGAATGCCA	vvi-miR160b	1	5	3	4	7	2	4	6	0	8	7	4	2	2	1	9	0	0	5	0	11	2	6	3
TGCCTGGCTCCCTGTATGCC	vvi-miR160c.1	0	2	0	0	1	1	3	1	0	3	0	4	3	0	0	0	1	0	2	0	2	1	4	1
TGCCTGGCTCCCTGTATGCCG	vvi-miR160c.2	0	0	0	0	0	0	0	0	0	0	0	0	0	0	0	0	0	0	1	0	0	0	0	0
TCGATAAACCTCTGCATCCAG	vvi-miR162-3p	5190	2626	2625	4034	2923	3550	3786	1912	3413	4256	4461	5337	1343	1973	2127	2936	4161	1885	1751	2116	2365	2097	2037	2862
TCGATAAACCTCTGCATCCA	vvi-miR162-3p.1	32	14	15	37	12	17	28	17	23	18	29	28	22	30	26	54	101	17	41	36	38	21	29	71
TCGATAAGCCTCTGCATCCAG	vvi-miR162-3p.2	1	1	0	0	0	0	1	0	0	0	0	1	1	0	1	0	1	0	0	0	1	0	2	0
TTGAAGAGGACTTGGAACTTCGAT	vvi-miR163	0	0	0	0	0	0	1	0	0	0	0	0	0	0	0	0	0	0	0	0	0	0	0	0
TGGAGAAGCAGGGCACGTGCA	vvi-miR164a	3	0	0	2	6	2	4	1	5	11	3	4	9	5	6	3	11	2	2	1	7	14	0	3
TGGAGAAGCAGGGCACGTGC	vvi-miR164d	0	0	0	0	0	0	0	0	0	0	0	1	0	0	0	0	0	0	0	0	0	0	0	0
GGAATGTTGTCTGGCTCGGGG	vvi-miR166-5p.1	0	0	2	0	0	1	0	2	0	0	0	1	0	1	0	0	0	0	0	0	0	0	0	0
GGAATGTTGTCTGGCACGAGG	vvi-miR166-5p.2	0	2	0	0	0	2	0	0	0	1	0	3	0	0	3	4	0	2	0	2	0	1	0	1
TCGGACCAGGCTTCATTCC	vvi-miR166b	697	599	676	920	686	634	783	821	599	822	922	752	798	894	1033	1622	2225	835	951	1256	1072	878	1358	1380
TCGGACCAGGCTTCATTCCTA	vvi-miR166b.1	5	1	4	5	1	1	1	4	4	2	6	5	1	3	2	2	4	2	2	2	0	2	5	1
TCGGACCAGGCTTCATTCCTC	vvi-miR166b.2	13595	8186	6124	13874	12665	9010	9380	9530	8547	10124	12547	10245	4619	6096	6598	8141	11807	6562	3892	4517	7296	6528	9925	8084
TCGGATCAGGCTTCATTCCTC	vvi-miR166b.3	1	3	2	2	0	0	1	1	1	2	4	1	0	1	1	1	0	1	1	0	0	1	0	0
TCGGACCAGGCTTCATTCCCC	vvi-miR166c-3p	2777148	1691971	1356426	2357494	1872073	2190588	1800123	1930494	1889248	1765766	2532825	2334977	902029	1476683	1776629	1382684	1666616	1415628	1176732	1385481	2115975	1724849	1534016	1919552
TCGGACCAGGCTTCATTCCCG	vvi-miR166c-3p.1	157	229	504	157	185	203	187	194	191	124	190	173	279	181	231	165	81	142	352	212	96	174	55	125
GGACTGTTGTCTGGCTCGAGG	vvi-miR166c-5p.1	0	0	0	0	0	0	0	0	0	1	0	0	0	0	0	0	0	0	0	0	1	0	0	0
GGAATGTTGTCTGGATCGAGG	vvi-miR166c-5p.2	0	3	3	0	0	1	1	2	1	0	2	4	1	1	0	2	1	0	0	0	2	1	0	0
TCGGGCCAGGCTTCATCCCCC	vvi-miR166d	0	0	0	0	0	0	0	0	0	0	0	0	0	0	0	0	0	0	0	0	0	0	0	2
TCGGACCAGGCTTCAATCCCT	vvi-miR166e-3p	0	0	0	0	0	0	0	0	1	0	0	0	0	1	0	0	0	1	0	0	0	0	0	0
GGAATGTTGTCTGGCTCGAGG	vvi-miR166e-5p	1047	696	949	797	573	735	987	971	1256	1213	1371	1182	448	548	889	1254	206	535	342	1192	597	627	762	887
TCGGACCAGGCTTCATTCCC	vvi-miR166f-3p	654	533	855	926	584	550	643	635	664	911	869	774	658	621	904	1019	1272	707	535	726	901	929	990	1098
GGAATGTTGGCTGGCTCGAGG	vvi-miR166f-5p	546	412	1049	652	226	441	576	525	1084	531	698	473	111	150	440	539	83	182	143	533	98	160	613	232
TCGAACCAGGCTTCATTCCCC	vvi-miR166g.1	250	155	129	226	157	187	162	173	148	137	192	171	72	135	121	118	125	118	106	98	153	142	116	162
ATTTCGGACCAGGCTTCATTCCCC	vvi-miR166g.2	56	35	47	60	39	48	37	55	53	71	63	48	19	41	54	23	50	27	47	19	40	41	17	48
CGGACCAGGCTTCATTCCCC	vvi-miR166h-3p.1	38259	22301	17969	31606	27898	29105	24184	24912	28952	25765	32980	32718	11834	20529	25637	18994	21855	19214	16907	18064	29441	23494	22644	26631
TCGGACCAGGCTTCATCCCCC	vvi-miR166h-3p.2	1078	690	712	1472	765	809	789	897	978	1047	1168	936	444	816	1080	745	1031	1205	705	640	925	1088	586	890
TCGGACCAGGCTTCATTCCCT	vvi-miR166h-3p.3	319	237	180	258	189	238	198	213	187	140	207	236	125	227	186	219	260	174	145	176	218	209	203	170
TCTCGGACCAGGCTTCATTCC	vvi-miR166h-3p.4	197775	126744	87229	229265	192627	189791	185312	217131	138487	193159	239514	195319	63398	77737	104388	150171	130262	74081	98015	165678	127897	87136	139401	131987
TCTCGGACCAGGCTTCATTC	vvi-miR166h-3p.5	90	77	163	139	89	65	95	81	57	118	85	131	41	49	50	97	71	48	95	82	71	63	73	92
GGAATGTTGTTTGGCTCGAGG	vvi-miR166g/h/j-5p	0	0	0	0	0	0	2	0	1	0	0	0	0	0	0	0	0	0	0	0	0	0	0	0
TGAAGCTGCCAGCATGATCTG	vvi-miR167a	9	5	46	13	5	3	6	6	11	15	9	14	19	8	18	23	17	14	6	11	10	16	27	18
TGAAGCTGCCAGCATGATCT	vvi-miR167a.1	12	6	22	16	5	6	10	9	19	24	22	35	28	18	23	41	58	39	29	40	18	22	40	45
TGAAGCTGCCAGCATGATCTGG	vvi-miR167a.2	260	199	158	202	76	185	161	127	164	249	269	214	159	103	151	308	204	234	90	376	103	122	244	95
TGAAGCTGCCAGCATGATCTGA	vvi-miR167a.3	3	0	0	0	0	0	0	0	0	0	1	0	2	0	1	0	0	0	2	0	0	0	0	0
TGAAGCTGCCAGCATGATCTGC	vvi-miR167a.4	0	0	0	0	0	2	0	0	0	0	0	1	0	0	0	1	0	0	0	0	0	0	0	0
TGAAGCTGCCAGCATGATCTC	vvi-miR167c-5p	82	50	55	178	88	64	97	95	114	181	216	105	27	29	34	89	62	51	29	42	42	41	55	39
TGAAGCTGCCAGCATGATCTA	vvi-miR167e-5p	35	21	29	28	14	26	31	17	19	47	29	24	12	11	6	22	29	13	10	13	8	12	11	7
TGAAGCTGCCAGCATGATCTT	vvi-miR167e-5p.1	0	0	0	0	0	0	2	0	0	0	2	0	0	0	7	1	2	0	0	0	0	3	0	5
TCCCGCCTTGCATCAACTGAAT	vvi-miR168a-3p.1	3	0	0	0	0	0	0	0	2	0	1	0	0	1	1	0	0	0	1	0	0	0	0	0
CCCGCCTTGCATCAACTGAAT	vvi-miR168a-3p.2	246	175	154	179	89	141	167	126	249	192	194	284	18	39	82	64	59	41	35	25	71	84	85	50
TCGCTTGGTGCAGGTCGGGAA	vvi-miR168a-5p	2400	1830	1645	1793	1476	1833	2063	2194	2308	2503	2857	2654	752	942	1397	1897	1454	1450	932	2110	1095	1225	1498	1159
TCGCTTGGTGCAGGTCGGGAAC	vvi-miR168a-5p.1	137	114	124	146	135	112	165	165	155	207	225	162	85	93	195	208	140	135	103	153	123	133	180	119
TCGCTTGGTGCAGGTCGGG	vvi-miR168a-5p.2	4	2	1	3	3	3	2	0	0	4	2	1	1	1	2	1	0	1	0	2	0	1	4	1
CAGCCAAGAATGATTTGCCGG	vvi-miR169d	0	0	0	0	0	0	0	0	0	0	1	0	0	0	0	1	0	0	0	0	0	0	2	1
TAGCCAAGGATGACTTGCCTGC	vvi-miR169e	0	1	0	2	1	0	0	2	0	3	2	0	0	0	0	1	1	0	0	0	0	0	0	0
TAGCCAAGGATGACTTGCCTG	vvi-miR169e.1	0	2	3	11	9	1	2	1	5	4	10	2	0	0	0	3	0	0	2	0	2	0	1	0
CAGCCAAGGATGACTTGCCGA	vvi-miR169g	1	0	0	1	1	0	0	1	0	3	0	0	0	0	0	3	1	2	0	1	2	0	1	0
CAGCCAAGGATGACTTGCC	vvi-miR169g.1	0	0	0	1	2	0	0	0	1	0	0	0	0	0	0	0	0	1	0	0	0	0	0	0
CAGCCAAGGATGACTTGCCGG	vvi-miR169j	0	0	0	0	0	0	1	0	0	0	0	3	0	0	0	0	0	0	0	0	2	0	0	0
TATTGGCCTGGTTCACTCAGA	vvi-miR170/171	0	0	0	0	0	0	0	0	0	0	0	3	0	0	0	0	0	0	0	0	0	0	0	0
TGTTGGCTCGGCTCACTCAGA	vvi-miR171_1	2	0	1	5	2	1	2	0	5	4	0	0	0	0	2	0	0	0	0	0	0	0	0	1
CGAGCCGAATCAATATCACTC	vvi-miR171b-3p	0	0	0	0	0	0	0	0	0	0	0	0	0	0	0	0	0	0	0	0	0	0	1	0
TGATTGAGCCGTGCCAATATC	vvi-miR171c-3p	44	40	13	34	21	33	35	18	19	40	41	25	5	11	12	26	49	17	13	20	9	5	14	18
TTGAGCCGTGCCAATATCACG	vvi-miR171c-3p.1	37	23	26	36	31	25	32	21	37	27	38	35	13	22	20	46	45	29	17	48	9	5	26	23
TTGAGCCGTGCCAATATCAC	vvi-miR171d-3p	2	0	1	2	0	0	0	0	0	1	0	1	0	0	0	2	2	1	1	1	0	0	1	1
TTGAGCCGCGCCAATATCACT	vvi-miR171f-3p	15	16	22	32	11	14	8	13	20	25	18	16	5	1	14	17	17	16	10	15	9	17	25	5
CGATGTTGGTGAGGTTCAATC	vvi-miR171f-5p	2	0	2	1	2	0	1	2	2	1	1	0	0	0	3	1	0	0	0	1	0	0	0	0
AGAATCTTGATGATGCTGCAT	vvi-miR172a-3p	0	2	3	1	1	3	0	1	1	2	3	0	0	0	0	2	0	0	0	0	0	0	0	0
GTAGCATCATCAAGATTCACA	vvi-miR172a-5p.1	2	1	7	1	0	1	7	3	3	7	3	5	1	0	0	5	1	2	0	4	0	0	2	0
GTAGCATCATCAAGATTCAC	vvi-miR172a-5p.2	6	0	2	2	3	5	5	1	0	2	4	3	0	0	3	2	2	0	0	0	0	1	4	0
AGAATCTTGATGATGCTGCA	vvi-miR172b-3p	0	0	0	0	0	0	0	0	0	0	1	0	0	0	0	0	0	0	0	0	0	0	0	0
GGAATCTTGATGATGCTGCAG	vvi-miR172c	0	0	0	0	0	0	0	0	0	0	0	0	0	0	0	0	0	0	0	2	0	0	0	0
GTCCTCTGGTTGCAGATTACT	vvi-miR2111-3p	0	0	0	0	0	0	0	0	0	0	0	2	0	0	0	0	0	0	0	0	0	0	0	0
TAATCTGCATCCTGAGGTCTA	vvi-miR2111-5p	1	1	4	0	1	0	0	1	9	0	4	4	0	0	5	0	3	0	0	3	0	1	9	1
TGGTGTGCACGGGATGGAATA	vvi-miR2950-3p	0	0	0	1	0	0	0	0	0	0	0	0	1	0	0	0	0	0	0	0	0	0	0	0
TTCCATCTCTTGCACACTGGA	vvi-miR2950-5p	18	13	4	10	6	6	16	3	7	6	7	18	9	5	7	20	27	5	5	9	6	10	11	15
TTTGGACTGAAGGGAGCTCCT	vvi-miR319e	0	0	0	0	0	1	0	0	0	0	1	0	0	0	0	0	0	2	0	0	0	0	0	0
TTGGACTGAAGGGAGCTCCTTC	vvi-miR319e.1	3	0	1	0	0	0	0	0	0	0	0	0	0	0	0	0	0	0	0	0	0	0	0	0
TTGGACTGAAGGGAGCTCCT	vvi-miR319e.2	1	0	1	1	0	1	2	0	0	2	1	0	1	1	0	0	0	1	1	0	0	0	0	0
TTGGACTGAAGGGAGCTCCTT	vvi-miR319e.3	0	0	0	0	0	2	0	0	0	1	0	0	0	0	0	0	0	0	0	0	0	0	0	0
TGGACTGAAGGGAGCTCCTTC	vvi-miR319e.4	0	0	0	0	0	0	0	1	0	0	0	0	0	0	0	0	0	0	0	0	0	0	0	0
TTGGACTGAAGGGAGCTCCCT	vvi-miR319f-3p	359	171	193	494	164	246	250	253	187	312	342	200	91	77	111	182	123	124	34	179	76	106	132	73
TTGGACTGAAGGGAGCTCCC	vvi-miR319f-3p.1	1565	836	714	1843	862	1096	1158	877	959	1511	1623	1093	516	670	714	994	1097	636	297	932	562	631	802	796
AGAGCTTCCTTCAGTCCACTC	vvi-miR319f-5p	0	0	0	0	0	0	0	0	0	2	1	0	0	0	0	0	1	0	0	0	0	0	0	0
TTGGACTGAAGGGAGCTCCCA	vvi-miR319g	0	0	3	0	0	0	0	1	1	1	1	2	1	0	2	0	0	0	0	0	0	0	1	0
TTGGACTGAAGGGTGCTCCC	vvi-miR319g.1	0	0	0	0	1	0	0	0	0	0	0	0	0	0	0	0	0	0	0	0	0	0	0	0
TGGTGCTTGGACGAATTTGCTA	vvi-miR3623-3p	21	18	11	37	26	22	15	12	37	25	16	14	11	18	16	18	21	4	5	17	7	9	13	22
TCACAAGTTCATCCAAGCACCA	vvi-miR3623-5p	377	209	135	287	342	209	275	164	262	361	346	350	159	189	119	241	386	209	154	190	181	175	206	185
TCAGGGCAGCAGCATACTACT	vvi-miR3624-3p	274	112	65	28	38	91	161	37	92	50	42	139	47	54	15	19	86	51	68	39	43	57	19	57
TAGTATGCTGCTGTCTTTAGA	vvi-miR3624-5p	0	1	0	0	0	0	0	0	0	0	0	0	0	0	0	0	0	0	0	0	0	0	0	0
CGGGAGATGACTACTGGAAGC	vvi-miR3625-3p	20	4	16	42	20	13	14	35	36	33	38	27	9	6	17	16	14	13	23	26	7	15	29	5
TTCCAGCAGTCATCTCCAAGG	vvi-miR3625-5p	3	2	0	6	3	2	1	3	4	3	0	3	1	0	3	1	0	0	0	0	2	0	1	0
CTTCAATTTCACAGCGACCAC	vvi-miR3626-3p	0	0	1	1	0	0	1	0	0	0	0	0	0	0	0	0	0	0	0	0	0	0	0	0
GGTAGTCGCTGTGAAATTGAA	vvi-miR3626-5p	0	3	1	0	0	2	4	0	0	0	3	3	0	0	0	1	1	0	0	0	0	0	0	0
TCGCCGCTCTCCTGTGACAAG	vvi-miR3627-3p	540	256	100	195	169	152	239	422	241	247	111	380	50	41	18	22	47	99	40	52	95	93	17	102
TTGTCGCAGGAGAGACGGCACT	vvi-miR3627-5p	236	116	34	70	68	49	117	92	77	104	61	189	20	10	7	17	26	33	5	22	14	24	0	25
GGCTGCTGAGAAAATGTAGGA	vvi-miR3629a-3p	1	0	0	0	0	2	0	3	2	1	4	0	3	1	3	2	0	1	2	0	0	0	0	1
TTTGGGAATCTCTCTGATGCAC	vvi-miR3630-3p	0	1	1	3	4	2	1	0	2	4	3	1	2	1	8	3	7	6	2	0	0	0	1	2
TGCAAGTGACGATATCAGACA	vvi-miR3630-5p	1	0	4	2	0	2	2	0	3	0	2	0	0	1	0	2	4	0	0	2	2	0	1	1
CATGTTGACATCATCCAATATA	vvi-miR3631a-5p	0	0	0	0	0	0	0	0	0	0	0	0	0	0	0	0	0	0	0	1	0	0	0	0
TGTTGGATGATGTCAATAAGT	vvi-miR3631b-3p	0	1	0	0	0	0	1	0	0	3	1	1	0	0	0	0	0	0	0	0	0	0	0	0
TTTCCCAGACCCCCAATACCAA	vvi-miR3632-3p	18	13	11	12	10	13	11	6	4	21	8	14	11	9	5	8	31	6	6	6	23	4	15	6
GGATTGGGGGCCGATGGAAAGG	vvi-miR3632-5p	29	41	32	19	16	15	19	23	22	39	28	21	4	7	7	14	10	15	6	16	7	27	3	15
TTCCTATACCACCCATTCCCTA	vvi-miR3633a-3p	111	87	48	100	76	137	72	66	67	124	100	116	39	28	49	35	76	49	36	31	56	52	37	41
GGAATGGATGGTTAGGAGAG	vvi-miR3633a-5p	1507	1640	2861	907	672	1671	1227	1173	1654	2061	2216	1788	279	392	783	553	172	322	366	1171	200	287	561	317
GTTCCCATGCCATCCATTCCTA	vvi-miR3633b-3p	5	7	7	11	6	3	8	8	9	15	21	10	2	1	9	0	8	5	9	4	2	3	2	3
GGAATGGGTGGCTGGGATCTA	vvi-miR3633b-5p	14	39	21	37	22	32	23	49	42	20	35	22	5	27	29	11	17	38	26	30	18	17	15	16
TTTCCGACTCGCACTCATGCCGT	vvi-miR3634-3p	71710	42454	32445	78425	58504	61324	73849	61427	60176	71037	88114	67220	43724	29567	38304	56988	65713	34806	30653	85037	51375	45674	59798	76342
GGCATATGTGTGACGGAAAGA	vvi-miR3634-5p	41	18	49	20	9	17	25	14	25	44	42	33	3	6	2	13	4	5	1	16	6	6	0	1
ATTATGTCCCACACATGCCTC	vvi-miR3635-3p	22	10	6	16	12	15	17	4	5	20	32	8	0	7	6	5	19	15	7	0	9	6	9	13
GGCATGTGTGGGGCATAATAG	vvi-miR3635-5p	33	37	41	44	18	35	28	25	33	28	50	33	16	32	47	32	17	67	26	32	19	24	23	49
GTCTGTCGGAGAAGCAAGTCGGAG	vvi-miR3636-3p	123	118	71	102	88	98	209	68	60	86	151	98	65	72	77	69	118	105	59	50	20	37	47	54
TCGGTTTGCTTCTTTGATAGATTC	vvi-miR3636-5p	2	4	2	7	1	4	1	1	0	3	6	2	0	1	0	0	0	0	0	1	0	0	1	0
TTTCGACAAGACACAATGCATAAA	vvi-miR3637-3p	3	3	1	4	1	4	5	1	3	3	1	7	0	2	0	1	1	2	1	3	0	0	2	0
ATTTATGTATTGTGTTTTGTCGGA	vvi-miR3637-5p	2	2	0	0	0	1	0	0	0	0	0	0	0	0	0	0	0	0	2	0	0	0	0	0
GCAACAAGCATGAAAAGGCACACC	vvi-miR3638-3p	0	0	0	0	0	0	1	0	0	0	1	1	0	0	0	0	1	0	0	1	0	0	0	0
GAGCTTTTGGCTTCTCAGAAGTCA	vvi-miR3639-3p	0	0	0	0	0	0	0	1	0	0	0	0	1	0	0	0	0	0	0	0	0	0	0	0
ATTGACTTCTGAAAGGCTAAAAGC	vvi-miR3639-5p	208	130	78	149	81	161	196	78	118	156	204	151	61	45	49	140	109	59	53	143	18	32	79	46
ATCGAAAAGGCATCATCAATCAGG	vvi-miR3640-3p	47	32	15	35	13	22	39	18	19	42	31	29	13	9	18	23	21	12	20	41	2	10	12	15
ACCTGATTGGTGATGCTTTTTTGG	vvi-miR3640-5p	73	49	39	112	66	66	101	41	53	136	122	62	6	10	12	18	22	13	10	16	4	8	22	9
CGCTATCCATCCTGAGTTTCA	vvi-miR390a-3p	0	0	0	0	2	0	0	0	0	0	0	0	0	0	0	0	0	0	0	0	0	0	0	0
AAGCTCAGGAGGGATAGCGCC	vvi-miR390a-5p	1932	1124	1525	2032	445	1448	1491	1673	1960	1395	1980	1591	249	271	709	877	581	415	197	688	136	227	868	385
AGCTCAGGAGGGATAGCGCC	vvi-miR390a-5p.1	60	32	29	60	16	50	33	37	31	41	46	49	12	18	21	26	25	22	13	32	10	15	25	25
AAGCTCAGGAGGGATAGCACC	vvi-miR390a-5p.2	0	1	0	0	0	0	0	0	1	0	0	0	0	0	0	0	0	0	0	0	0	0	0	0
TCCAAAGGGATCGCATTGATCC	vvi-miR393a-5p.1	2	3	2	3	1	2	1	2	3	3	0	2	0	0	0	3	1	3	0	3	0	1	2	1
TTCCAAAGGGATCGCATTGATC	vvi-miR393a-5p.2	0	0	0	0	0	3	0	0	1	1	0	0	0	1	0	0	0	0	0	0	0	0	0	0
TCCAAAGGGATCGCATTGATCT	vvi-miR393a-5p.3	22	9	15	20	11	22	19	16	16	25	20	58	35	38	51	46	41	52	23	43	39	45	17	19
ATCATGCTATCCCTTTGGATT	vvi-miR393b-3p	2	0	0	0	2	0	0	3	0	0	1	1	0	0	0	2	0	0	0	0	0	0	0	1
TCCAAAGGGATCGCATTGATC	vvi-miR393b-5p	7	8	6	9	5	4	9	5	3	8	9	13	22	12	21	22	14	12	9	27	15	10	7	12
TTGGCATTCTGTCCACCTCC	vvi-miR394a	77	16	36	162	84	91	90	73	32	184	123	82	22	36	22	64	41	25	14	19	32	15	47	26
TGAAGTGTTTGGGGGAACTC	vvi-miR395c-3p.1	0	2	1	2	1	0	5	0	1	0	0	0	0	0	0	2	0	0	6	0	0	1	3	4
TTGAAGTGTTTGGGGGAACTC	vvi-miR395c-3p.2	0	0	0	0	0	0	1	0	0	0	0	0	0	0	0	0	0	0	0	0	0	0	0	0
TTCCACAGCTTTCTTGAACT	vvi-miR396a-5p	76	20	110	68	31	22	75	50	99	145	89	157	69	56	76	167	78	158	62	86	116	101	52	65
TTCCACAGCTTTCTTGAACTA	vvi-miR396a-5p.1	62	28	32	49	20	29	34	34	50	62	43	63	13	14	26	50	39	26	19	36	32	16	25	23
GCTCAAGAAAGCTGTGGGAAA	vvi-miR396b-3p	0	0	0	0	0	0	0	0	0	0	0	1	0	0	0	0	0	0	0	0	0	0	0	0
TTCCACAGCTTTCTTGAACTT	vvi-miR396b-5p	1488	489	783	1539	754	865	1117	923	1853	2715	1770	2556	438	918	1057	1634	1049	1645	454	939	1611	1204	938	698
TTCCACAGCTTTCTTGAACTG	vvi-miR396c	101	41	57	81	34	92	157	79	211	284	163	225	83	56	95	150	96	136	51	206	144	103	54	82
TTCCACAGCTTTCTTGAACTGT	vvi-miR396c.1	1	0	0	0	0	0	1	0	1	0	0	0	0	0	0	2	0	1	0	0	0	0	0	0
TCCACAGCTTTCTTGAACTG	vvi-miR396c.2	2	0	0	1	0	1	2	0	3	5	1	3	1	0	3	5	0	1	0	4	0	0	1	0
TTCAATAAAGCTGTGGGAAG	vvi-miR396d.1	2	2	2	2	0	2	3	2	6	5	3	10	0	2	1	3	1	7	0	2	1	3	1	0
GTTCAATAAAGCTGTGGGAAG	vvi-miR396d.2	104	47	155	35	23	58	57	45	181	142	109	162	69	33	71	122	13	57	15	66	21	51	57	67
GTTCAATAAAGCTGTGGGAA	vvi-miR396d.3	13	3	38	1	5	7	10	3	16	23	2	25	7	5	4	5	1	4	0	7	0	2	2	4
GTTCAATAAAGCTGTGGGAAA	vvi-miR396d.4	0	0	1	0	0	0	0	0	0	0	0	1	0	0	0	0	0	0	0	0	0	0	0	0
TCATTGAGTGCAGCGTTGATG	vvi-miR397a-5p	1429	1170	649	1153	602	701	1598	875	1231	1788	1682	1632	211	155	54	268	594	352	326	43	179	195	489	478
TATTGAGTGCAGCGTTGATGA	vvi-miR397a-5p.1	1	0	0	2	1	0	0	0	0	0	2	0	1	0	0	0	0	0	0	0	0	0	0	0
TTATTGAGTGCAGCGTTGATG	vvi-miR397a-5p.2	0	1	0	1	0	0	1	0	0	1	0	0	0	0	0	0	0	0	0	0	0	0	0	0
TCATTGAGTGCATCGTTGATG	vvi-miR397a-5p.3	0	3	0	1	1	0	2	1	2	3	1	0	2	0	0	0	1	0	4	0	0	0	1	0
TCATTGAGCGCAGCGTTGATG	vvi-miR397a-5p.4	0	0	0	0	0	0	2	2	1	0	0	0	0	0	0	0	1	0	0	0	0	0	0	0
TGTGTTCTCAGGTCACCCCTT	vvi-miR398a-3p	2	3	2	4	2	0	0	0	0	1	1	1	0	0	1	1	0	1	0	0	0	1	2	0
TTGTGTTCTCAGGTCACCCCT	vvi-miR398a-3p.1	0	0	0	0	0	0	0	1	0	0	0	0	0	0	1	0	0	0	0	0	0	0	0	1
TGTGTTCTCAGGTCACCCCTG	vvi-miR398a-3p.2	384	553	243	591	393	213	269	433	395	410	554	517	13	130	10	36	102	134	338	6	486	220	174	294
TGTGTTCTCAGGTCGCCCCTG	vvi-miR398c-3p	407346	495426	259594	606932	397566	243175	285843	439626	433231	443793	573368	522918	20381	113491	17975	35908	95995	139736	320370	8548	454015	217589	184459	313572
TGTGTTCTCAGGTCGCCCCCG	vvi-miR398c-3p.1	136	144	73	211	146	74	94	169	124	128	184	142	6	28	8	10	27	42	102	1	121	71	65	110
TGCCAAAGGAGAGTTGCCCTG	vvi-miR399b	2	2	1	16	1	1	2	34	0	57	11	42	0	0	5	1	1	3	1	0	6	4	76	12
TGCCAAAGGAGATTTGCCCGG	vvi-miR399e	0	0	0	0	0	0	0	0	0	0	0	0	0	0	0	2	0	0	0	0	0	0	0	0
TGCCAAAGGAGATTTGCCCCT	vvi-miR399g	0	0	6	5	2	1	6	8	9	11	5	9	1	1	1	7	14	1	0	6	8	0	21	13
TGCCAAAGGAGATTTGCCCCG	vvi-miR399g.1	2	9	1	5	4	2	21	19	16	41	23	35	0	2	0	0	1	7	0	0	0	0	1	0
TGCCAAAGGAGAATTGCCCTG	vvi-miR399h	27	19	0	48	70	4	72	80	8	130	76	41	5	3	7	12	22	11	9	10	11	10	37	27
TGCCAAAGGAGAATTGCCC	vvi-miR399h.1	0	2	0	1	0	0	0	0	0	0	0	0	0	0	0	0	0	0	0	0	0	0	0	0
CGCCAAAGGAGAGTTGCCCTG	vvi-miR399i-3p	143	35	12	63	20	33	153	229	19	110	84	145	65	35	144	195	75	54	18	99	61	93	262	142
TTAGATTCACGCACAAACTTG	vvi-miR403a/b	0	0	0	0	0	0	2	0	0	0	2	0	0	0	0	0	0	0	0	0	0	0	2	0
TTAGATTCACGCACAAACTCG	vvi-miR403f	934	539	468	738	307	661	931	593	745	647	817	847	797	346	645	2120	1331	740	366	1190	255	272	874	499
ATGCACTGCCTCTTCCCTGGC	vvi-miR408-3p	71664	53770	33600	75674	39782	36274	44553	63371	66266	65968	73571	86538	6652	14112	3648	7729	14284	24931	20349	2198	46562	25592	27023	30683
TGCACTGCCTCTTCCCTGGC	vvi-miR408-3p.1	3635	3521	2414	4789	3714	1796	2012	3542	2865	4180	4170	4307	990	2716	502	790	3229	3644	5377	162	7385	4689	3377	6907
CTGCACTGCCTCTTCCCTGGC	vvi-miR408-3p.2	3	3	3	11	2	0	1	0	0	3	3	1	1	2	0	1	2	1	5	0	5	5	1	5
CGAAGTCTTTGGGGAGAGTGG	vvi-miR477b	0	0	0	1	2	0	0	2	1	0	1	0	0	0	0	2	0	0	0	1	0	0	0	1
TGTGGTATTGGTTCGGCTCATC	vvi-miR479	22	8	13	25	6	24	16	16	38	53	51	22	2	1	12	16	20	2	2	9	6	3	30	27
TCTTTCCTACTCCTCCCATTCC	vvi-miR482	452	365	191	263	300	530	290	262	172	349	353	292	155	160	250	209	406	196	116	218	204	166	349	172
AGGCAGTGGCTTGGTTAAGGG	vvi-miR4995	1	0	3	0	1	1	1	3	1	1	0	0	3	4	2	1	4	4	3	1	0	2	0	2
AGAAGAGAGAGAGTACAGCTT	vvi-miR529b	5	7	10	4	1	2	3	4	1	8	1	7	4	3	7	3	6	15	1	8	0	2	4	3
TGACAACGAGAGAGAGCACGC	vvi-miR535	146	206	142	135	163	179	134	205	150	232	318	242	145	220	214	191	161	265	112	220	159	115	100	89
GATCCCCGGCAACGGCGCCA	vvi-miR8175	10	7	6	10	26	11	12	13	5	17	3	3	9	4	2	7	5	1	4	5	4	3	7	0
TCTTGCTCAAATGAGTATTCCA	vvi-miR828a	0	0	0	0	0	0	0	0	0	0	0	0	0	0	0	0	0	0	0	1	0	0	0	0
TTTCGTTGTCTGTTCGACCTT	vvi-miR858a	0	0	0	0	0	0	2	0	0	1	0	1	1	0	0	0	0	0	0	0	0	0	0	0
TTGAACATCCCAGAGCCACCG	vvi-miR9662a-3p	0	0	0	0	0	0	0	0	0	0	0	0	0	0	0	0	0	0	0	0	1	0	0	0

## Sheet: Table S4
Table S4. Grapevine microRNA sequence variants (isomiRs) detected by small RNA-seq.
miRNA ID	Sequence	isomiR	Loci	The grapevine canonical reference miRNA sequences (miRBase) are highlighted in grey.
vvi-miR1507a.1	TCTCATTCCATACATCGTCTGA	Yes	13:19927525-19927545	In the isomiR sequences, red indicates a polymorphism relative to the miRBase grapevine canonical sequence (when available), otherwise amongst isomiRs.
vvi-miR1507a.2	TCTCATTCCATACATCGTCTG	Yes	13:19927525-19927545
vvi-miR1510a-3p	TGTTGTTTTACCTATTCCACC	?	Un:8551296-8551316
vvi-miR156a	TGACAGAAGAGAGGGAGCAC	No	19:8708986-8709006
vvi-miR156c-3p	GCTCACTCTCTATCTGTCAGC	?	4:848215-848234
vvi-miR156c-5p.1	TGACAGAAGAGAGTGAGCACA	Yes	4:848276-848298
vvi-miR156c-5p.2	CGACAGAAGAGAGTGAGCAC	Yes	4:848277-848296
vvi-miR156d	TGACAGAAGAGAGTGAGCAC	No	11:7623289-7623309
vvi-miR156d.1	TGACAGAAGAGAGTGAGCACT	Yes	11:7623289-7623309
vvi-miR156e	TGACAGAGGAGAGTGAGCAC	No	11:1504271-1504291
vvi-miR156g-3p	GCTCTCTAGACTTCTGTCATC	?	17:3046334-3046356
vvi-miR156g-5p.1	TGACAGAAGATAGAGAGCAC	Yes	17:3046395-3046415
vvi-miR156g-5p.2	CTGACAGAAGATAGAGAGCAC	Yes	17:3046395-3046415
vvi-miR156g-5p.3	TTGACAGAAGATAGAGGGCAC	Yes	17:3046395-3046417
vvi-miR156h	TGACAGAAGAAAGAGAGCAC	Yes	6:7934067-7934084
vvi-miR156j	TGACAGAAGAGGGTGAGCAC	?	1:11271840-11271857
vvi-miR156k.1	TGACAGAAGAGAGAGAGCAC	Yes	1:234775-234795
vvi-miR156k.2	TGACAGAAGAGAGCGAGCAC	Yes	1:234775-234795
vvi-miR157a-5p	TTGACAGAAGATAGAGAGCAC	No	14:19727148-19727170
vvi-miR158a-3p	TCCCAAATGTAGACAAAGCA	?	6:144701-144717
vvi-miR159a-5p	GAGCTCCTTGAAGTCCAATT	?	17:2609365-2609384
vvi-miR159c-3p	TTTGGATTGAAGGGAGCTCTA	No	17:2609214-2609236
vvi-miR159c-3p.1	CTTGGATTGAAGGGAGCTCTA	Yes	17:2609214-2609234
vvi-miR159c-3p.2	TTTGGATTGAAGGGAGCTCTT	Yes	17:2609215-2609235
vvi-miR159c-3p.3	TTTGGATTGAAGGGAGCTCTG	Yes	17:2609215-2609235
vvi-miR159c-3p.4	TTTGGATTGAAGGGAGCTCCT	Yes	17:2609216-2609235
vvi-miR160a-3p	GCGTATGAGGAGCCATGCATA	?	13:5447986-5448008
vvi-miR160a-5p	TGCCTGGCTCCCTGTATGCCA	No	13:5447925-5447947
vvi-miR160b	TGCCTGGCTCCCTGAATGCCA	Yes	10:1222388-1222410
vvi-miR160c.1	TGCCTGGCTCCCTGTATGCC	Yes	10:11745670-11745690
vvi-miR160c.2	TGCCTGGCTCCCTGTATGCCG	Yes	10:11745670-11745690
vvi-miR162-3p	TCGATAAACCTCTGCATCCAG	No	17:4716590-4716612
vvi-miR162-3p.1	TCGATAAACCTCTGCATCCA	Yes	17:4716590-4716610
vvi-miR162-3p.2	TCGATAAGCCTCTGCATCCAG	Yes	17:4716590-4716612
vvi-miR163	TTGAAGAGGACTTGGAACTTCGAT	?	18:5595037-5595053
vvi-miR164a	TGGAGAAGCAGGGCACGTGCA	No	8:10080469-10080491
vvi-miR164d	TGGAGAAGCAGGGCACGTGC	Yes	14:1414652-1414672
vvi-miR166-5p.1	GGAATGTTGTCTGGCTCGGGG	Yes	7:19450182-19450200
vvi-miR166-5p.2	GGAATGTTGTCTGGCACGAGG	Yes	7:19450182-19450204
vvi-miR166b	TCGGACCAGGCTTCATTCC	No	12:17937464-17937483
vvi-miR166b.1	TCGGACCAGGCTTCATTCCTA	Yes	12:17937464-17937484
vvi-miR166b.2	TCGGACCAGGCTTCATTCCTC	Yes	12:17937464-17937486
vvi-miR166b.3	TCGGATCAGGCTTCATTCCTC	Yes	12:17937464-17937486
vvi-miR166c-3p	TCGGACCAGGCTTCATTCCCC	No	15:16978582-16978604
vvi-miR166c-3p.1	TCGGACCAGGCTTCATTCCCG	Yes	15:16978583-16978603
vvi-miR166c-5p.1	GGACTGTTGTCTGGCTCGAGG	Yes	15:16978699-16978716
vvi-miR166c-5p.2	GGAATGTTGTCTGGATCGAGG	Yes	15:16978699-16978721
vvi-miR166d	TCGGGCCAGGCTTCATCCCCC	No	14:3110934-3110948
vvi-miR166e-3p	TCGGACCAGGCTTCAATCCCT	?	2:2255855-2255875
vvi-miR166e-5p	GGAATGTTGTCTGGCTCGAGG	?	2:2255732-2255754
vvi-miR166f-3p	TCGGACCAGGCTTCATTCCC	No	7:19450081-19450101
vvi-miR166f-5p	GGAATGTTGGCTGGCTCGAGG	No	7:19450024-19450046
vvi-miR166g.1	TCGAACCAGGCTTCATTCCCC	Yes	7:453868-453885
vvi-miR166g.2	ATTTCGGACCAGGCTTCATTCCCC	Yes	7:453867-453893
vvi-miR166h-3p.1	CGGACCAGGCTTCATTCCCC	Yes	5:6741198-6741218
vvi-miR166h-3p.2	TCGGACCAGGCTTCATCCCCC	Yes	5:6741198-6741220
vvi-miR166h-3p.3	TCGGACCAGGCTTCATTCCCT	Yes	5:6741199-6741219
vvi-miR166h-3p.4	TCTCGGACCAGGCTTCATTCC	Yes	5:6741200-6741222
vvi-miR166h-3p.5	TCTCGGACCAGGCTTCATTC	Yes	5:6741201-6741221
vvi-miR166g/h/j-5p	GGAATGTTGTTTGGCTCGAGG	?	8:2273872-2273889
vvi-miR167a	TGAAGCTGCCAGCATGATCTG	No	1:1618513-1618535
vvi-miR167a.1	TGAAGCTGCCAGCATGATCT	Yes	1:1618513-1618533
vvi-miR167a.2	TGAAGCTGCCAGCATGATCTGG	Yes	1:1618512-1618536
vvi-miR167a.3	TGAAGCTGCCAGCATGATCTGA	Yes	1:1618513-1618535
vvi-miR167a.4	TGAAGCTGCCAGCATGATCTGC	Yes	1:1618513-1618535
vvi-miR167c-5p	TGAAGCTGCCAGCATGATCTC	No	Un:7495695-7495717
vvi-miR167e-5p	TGAAGCTGCCAGCATGATCTA	No	5:5845394-5845416
vvi-miR167e-5p.1	TGAAGCTGCCAGCATGATCTT	Yes	5:5845394-5845414
vvi-miR168a-3p.1	TCCCGCCTTGCATCAACTGAAT	Yes	2:17944809-17944833
vvi-miR168a-3p.2	CCCGCCTTGCATCAACTGAAT	Yes	2:17944810-17944832
vvi-miR168a-5p	TCGCTTGGTGCAGGTCGGGAA	No	2:17944901-17944923
vvi-miR168a-5p.1	TCGCTTGGTGCAGGTCGGGAAC	Yes	2:17944899-17944923
vvi-miR168a-5p.2	TCGCTTGGTGCAGGTCGGG	Yes	2:17944903-17944922
vvi-miR169d	CAGCCAAGAATGATTTGCCGG	No	11:16106495-16106517
vvi-miR169e	TAGCCAAGGATGACTTGCCTGC	No	14:25082580-25082604
vvi-miR169e.1	TAGCCAAGGATGACTTGCCTG	Yes	14:25082582-25082604
vvi-miR169g	CAGCCAAGGATGACTTGCCGA	No	8:21104462-21104484
vvi-miR169g.1	CAGCCAAGGATGACTTGCC	Yes	8:21104462-21104481
vvi-miR169j	CAGCCAAGGATGACTTGCCGG	No	11:16101928-16101950
vvi-miR170/171	TATTGGCCTGGTTCACTCAGA	?	Un:19112196-19112218
vvi-miR171_1	TGTTGGCTCGGCTCACTCAGA	?	18:1502318-1502340
vvi-miR171b-3p	CGAGCCGAATCAATATCACTC	?	16:21573820-21573842
vvi-miR171c-3p	TGATTGAGCCGTGCCAATATC	No	12:5487759-5487781
vvi-miR171c-3p.1	TTGAGCCGTGCCAATATCACG	Yes	12:5487756-5487778
vvi-miR171d-3p	TTGAGCCGTGCCAATATCAC	?	10:962634-962654
vvi-miR171f-3p	TTGAGCCGCGCCAATATCACT	No	9:7012569-7012591
vvi-miR171f-5p	CGATGTTGGTGAGGTTCAATC	?	9:7012507-7012529
vvi-miR172a-3p	AGAATCTTGATGATGCTGCAT	Yes	6:17652419-17652441
vvi-miR172a-5p.1	GTAGCATCATCAAGATTCACA	Yes	6:17652488-17652510
vvi-miR172a-5p.2	GTAGCATCATCAAGATTCAC	Yes	6:17652489-17652509
vvi-miR172b-3p	AGAATCTTGATGATGCTGCA	?	13:6181378-6181398
vvi-miR172c	GGAATCTTGATGATGCTGCAG	No	13:3217613-3217635
vvi-miR2111-3p	GTCCTCTGGTTGCAGATTACT	No	8:15368671-15368693
vvi-miR2111-5p	TAATCTGCATCCTGAGGTCTA	No	8:15368717-15368739
vvi-miR2950-3p	TGGTGTGCACGGGATGGAATA	No	7:14340471-14340493
vvi-miR2950-5p	TTCCATCTCTTGCACACTGGA	No	7:14340430-14340452
vvi-miR319e	TTTGGACTGAAGGGAGCTCCT	No	11:4317298-4317320
vvi-miR319e.1	TTGGACTGAAGGGAGCTCCTTC	Yes	11:4317299-4317319
vvi-miR319e.2	TTGGACTGAAGGGAGCTCCT	Yes	11:4317299-4317319
vvi-miR319e.3	TTGGACTGAAGGGAGCTCCTT	Yes	11:4317299-4317319
vvi-miR319e.4	TGGACTGAAGGGAGCTCCTTC	Yes	11:4317300-4317319
vvi-miR319f-3p	TTGGACTGAAGGGAGCTCCCT	No	6:9137415-9137437
vvi-miR319f-3p.1	TTGGACTGAAGGGAGCTCCC	Yes	6:9137415-9137435
vvi-miR319f-5p	AGAGCTTCCTTCAGTCCACTC	?	6:9137265-9137287
vvi-miR319g	TTGGACTGAAGGGAGCTCCCA	No	17:3675987-3676009
vvi-miR319g.1	TTGGACTGAAGGGTGCTCCC	Yes	17:3675988-3676008
vvi-miR3623-3p	TGGTGCTTGGACGAATTTGCTA	No	18:24650101-24650125
vvi-miR3623-5p	TCACAAGTTCATCCAAGCACCA	No	18:24650027-24650051
vvi-miR3624-3p	TCAGGGCAGCAGCATACTACT	No	8:2139369-2139391
vvi-miR3624-5p	TAGTATGCTGCTGTCTTTAGA	No	8:2139192-2139214
vvi-miR3625-3p	CGGGAGATGACTACTGGAAGC	No	17:2378221-2378243
vvi-miR3625-5p	TTCCAGCAGTCATCTCCAAGG	No	17:2378286-2378308
vvi-miR3626-3p	CTTCAATTTCACAGCGACCAC	No	8:18355604-18355626
vvi-miR3626-5p	GGTAGTCGCTGTGAAATTGAA	No	8:18355605-18355622
vvi-miR3627-3p	TCGCCGCTCTCCTGTGACAAG	No	14:28302583-28302605
vvi-miR3627-5p	TTGTCGCAGGAGAGACGGCACT	No	14:28302633-28302657
vvi-miR3629a-3p	GGCTGCTGAGAAAATGTAGGA	No	13:18254140-18254162
vvi-miR3630-3p	TTTGGGAATCTCTCTGATGCAC	No	17:6897512-6897536
vvi-miR3630-5p	TGCAAGTGACGATATCAGACA	No	17:6897454-6897476
vvi-miR3631a-5p	CATGTTGACATCATCCAATATA	No	5:6430180-6430204
vvi-miR3631b-3p	TGTTGGATGATGTCAATAAGT	No	5:6430242-6430264
vvi-miR3632-3p	TTTCCCAGACCCCCAATACCAA	No	14:23394967-23394991
vvi-miR3632-5p	GGATTGGGGGCCGATGGAAAGG	No	14:23394912-23394936
vvi-miR3633a-3p	TTCCTATACCACCCATTCCCTA	No	17:5522012-5522036
vvi-miR3633a-5p	GGAATGGATGGTTAGGAGAG	No	17:5521937-5521957
vvi-miR3633b-3p	GTTCCCATGCCATCCATTCCTA	No	17:5521643-5521667
vvi-miR3633b-5p	GGAATGGGTGGCTGGGATCTA	No	17:5521581-5521603
vvi-miR3634-3p	TTTCCGACTCGCACTCATGCCGT	No	17:5681225-5681250
vvi-miR3634-5p	GGCATATGTGTGACGGAAAGA	No	17:5681268-5681290
vvi-miR3635-3p	ATTATGTCCCACACATGCCTC	No	18:27357734-27357756
vvi-miR3635-5p	GGCATGTGTGGGGCATAATAG	No	18:27357643-27357665
vvi-miR3636-3p	GTCTGTCGGAGAAGCAAGTCGGAG	No	16:5414843-5414869
vvi-miR3636-5p	TCGGTTTGCTTCTTTGATAGATTC	No	16:5414917-5414943
vvi-miR3637-3p	TTTCGACAAGACACAATGCATAAA	No	16:20659691-20659717
vvi-miR3637-5p	ATTTATGTATTGTGTTTTGTCGGA	No	16:20659784-20659810
vvi-miR3638-3p	GCAACAAGCATGAAAAGGCACACC	No	17:7119989-7120015
vvi-miR3639-3p	GAGCTTTTGGCTTCTCAGAAGTCA	No	9:21823122-21823148
vvi-miR3639-5p	ATTGACTTCTGAAAGGCTAAAAGC	No	9:21823079-21823105
vvi-miR3640-3p	ATCGAAAAGGCATCATCAATCAGG	No	16:11986959-11986985
vvi-miR3640-5p	ACCTGATTGGTGATGCTTTTTTGG	No	16:11986865-11986891
vvi-miR390a-3p	CGCTATCCATCCTGAGTTTCA	?	6:8159627-8159649
vvi-miR390a-5p	AAGCTCAGGAGGGATAGCGCC	No	6:8159528-8159550
vvi-miR390a-5p.1	AGCTCAGGAGGGATAGCGCC	Yes	6:8159529-8159549
vvi-miR390a-5p.2	AAGCTCAGGAGGGATAGCACC	Yes	6:8159528-8159546
vvi-miR393a-5p.1	TCCAAAGGGATCGCATTGATCC	Yes	16:17247279-17247303
vvi-miR393a-5p.2	TTCCAAAGGGATCGCATTGATC	Yes	16:17247280-17247304
vvi-miR393a-5p.3	TCCAAAGGGATCGCATTGATCT	Yes	16:17247281-17247303
vvi-miR393b-3p	ATCATGCTATCCCTTTGGATT	?	13:4265183-4265205
vvi-miR393b-5p	TCCAAAGGGATCGCATTGATC	No	13:4265141-4265163
vvi-miR394a	TTGGCATTCTGTCCACCTCC	No	12:17122062-17122082
vvi-miR395c-3p.1	TGAAGTGTTTGGGGGAACTC	Yes	1:6499923-6499943
vvi-miR395c-3p.2	TTGAAGTGTTTGGGGGAACTC	Yes	1:6499923-6499943
vvi-miR396a-5p	TTCCACAGCTTTCTTGAACTA	No	9:7372603-7372625
vvi-miR396a-5p.1	TTCCACAGCTTTCTTGAACT	Yes	9:7372604-7372624
vvi-miR396b-3p	GCTCAAGAAAGCTGTGGGAAA	?	11:5246869-5246888
vvi-miR396b-5p	TTCCACAGCTTTCTTGAACTT	Yes	11:5246802-5246824
vvi-miR396c	TTCCACAGCTTTCTTGAACTG	No	4:5119667-5119689
vvi-miR396c.1	TTCCACAGCTTTCTTGAACTGT	Yes	4:5119665-5119689
vvi-miR396c.2	TCCACAGCTTTCTTGAACTG	Yes	4:5119667-5119687
vvi-miR396d.1	TTCAATAAAGCTGTGGGAAG	Yes	11:5253119-5253139
vvi-miR396d.2	GTTCAATAAAGCTGTGGGAAG	Yes	11:5253119-5253141
vvi-miR396d.3	GTTCAATAAAGCTGTGGGAA	Yes	11:5253120-5253140
vvi-miR396d.4	GTTCAATAAAGCTGTGGGAAA	Yes	11:5253120-5253140
vvi-miR397a-5p	TCATTGAGTGCAGCGTTGATG	No	Un:11971984-11972006
vvi-miR397a-5p.1	TATTGAGTGCAGCGTTGATGA	Yes	Un:11971983-11972003
vvi-miR397a-5p.2	TTATTGAGTGCAGCGTTGATG	Yes	Un:11971984-11972003
vvi-miR397a-5p.3	TCATTGAGTGCATCGTTGATG	Yes	Un:11971984-11972006
vvi-miR397a-5p.4	TCATTGAGCGCAGCGTTGATG	Yes	Un:11971984-11972006
vvi-miR398a-3p	TGTGTTCTCAGGTCACCCCTT	No	1:731679-731701
vvi-miR398a-3p.1	TTGTGTTCTCAGGTCACCCCT	Yes	1:731678-731700
vvi-miR398a-3p.2	TGTGTTCTCAGGTCACCCCTG	Yes	1:731679-731699
vvi-miR398c-3p	TGTGTTCTCAGGTCGCCCCTG	No	6:15575637-15575659
vvi-miR398c-3p.1	TGTGTTCTCAGGTCGCCCCCG	Yes	6:15575637-15575656
vvi-miR399b	TGCCAAAGGAGAGTTGCCCTG	No	16:15618717-15618739
vvi-miR399e	TGCCAAAGGAGATTTGCCCGG	No	10:2992229-2992251
vvi-miR399g	TGCCAAAGGAGATTTGCCCCT	No	10:2981256-2981278
vvi-miR399g.1	TGCCAAAGGAGATTTGCCCCG	Yes	10:2981257-2981277
vvi-miR399h	TGCCAAAGGAGAATTGCCCTG	No	10:2983603-2983625
vvi-miR399h.1	TGCCAAAGGAGAATTGCCC	Yes	10:2983603-2983622
vvi-miR399i-3p	CGCCAAAGGAGAGTTGCCCTG	No	2:4101891-4101913
vvi-miR403a/b	TTAGATTCACGCACAAACTTG	?	10:15104981-15105000
vvi-miR403f	TTAGATTCACGCACAAACTCG	No	7:4179682-4179704
vvi-miR408-3p	ATGCACTGCCTCTTCCCTGGC	No	7:5012010-5012032
vvi-miR408-3p.1	TGCACTGCCTCTTCCCTGGC	Yes	7:5012011-5012031
vvi-miR408-3p.2	CTGCACTGCCTCTTCCCTGGC	Yes	7:5012011-5012031
vvi-miR477b	CGAAGTCTTTGGGGAGAGTGG	No	2:1237762-1237784
vvi-miR479	TGTGGTATTGGTTCGGCTCATC	No	16:21573767-21573791
vvi-miR482	TCTTTCCTACTCCTCCCATTCC	No	17:5523107-5523131
vvi-miR4995	AGGCAGTGGCTTGGTTAAGGG	?	8:11597517-11597539
vvi-miR529b	AGAAGAGAGAGAGTACAGCTT	?	5:19124480-19124500
vvi-miR535	TGACAACGAGAGAGAGCACGC	No	Un:25369772-25369794
vvi-miR8175	GATCCCCGGCAACGGCGCCA	?	4:7870998-7871018
vvi-miR828a	TCTTGCTCAAATGAGTATTCCA	No	16:21724315-21724339
vvi-miR858a	TTTCGTTGTCTGTTCGACCTT	?	1:4414377-4414399
vvi-miR9662a-3p	TTGAACATCCCAGAGCCACCG	?	1:14626194-14626209

## Sheet: Table S5
Table S5. Predicted novel grapevine miRNAs.
												MFEI = ((100 × MFE)/Length of RNA/(G + C))%			Counts
Novel miRNA ID	miRVIT	miRNA sequence	Predicted/validated target	Size	Loci	miRNA*	Hairpin Sequence	Start	End	Hairpin Length	Minimum Free Energy(MFE)	Adjusted MFE	CG %	MFEI	Ri_25C_1	Ri_25C_2	Ri_25C_3	Fm_25C_1	Fm_25C_2	Fm_25C_3	CRi_25C_1	CRi_25C_2	CRi_25C_3	CFm_25C_1	CFm_25C_2	CFm_25C_3	Ri_40C_1	Ri_40C_2	Ri_40C_3	Fm_40C_1	Fm_40C_2	Fm_40C_3	CRi_40C_1	CRi_40C_2	CRi_40C_3	CFm_40C_1	CFm_40C_2	CFm_40C_3
Vvi-1	NA	CGCACGGTTGTCTGACAGAC	probable protein phosphatase 2C 51/ phospholipid:diacylglycerol acyltransferase 1-like	20	6 dna:chromosome chromosome:PN40024.v4:6:1:21512294:1 REF	GTTGGGTCAGGGCTGTAGAG(1) TGTTGGGTCAGGGCTGTAGAG(1) TTGGGTCAGGGCTGTAGAGGA(3) TGGGTCAGGGCTGTAGAGGA(1) TGGGTCAGGGCTGTAGAGGAT(1)	GCTTTGTTGGGTCAGGGCTGTAGAGGATCGTTCTCAGCCGAGCTTTGGCTCGACTGGGATGGTCGCACGGTTGTCTGACAGACTCAAAAGT	7404120	7404139	91	-37.4	-41.0989	54.9451	0.748	264	236	284	377	0	353	237	305	392	0	395	450	0	280	441	426	652	455	318	0	0	347	0	139
Vvi-2	vvi_miC338-5p	GGAATGGGCTGATTGGGATA	Unc51-like kinase (validated)	20	14 dna:chromosome chromosome:PN40024.v4:14:1:30856560:1 REF	TCCCAATGCCGCCCATTCCA(1) TTTTCCCAATGCCGCCCATT(1)	GGAGCTACTGGAAGTTGTAGGAATGGGCTGATTGGGATAAAAATCTTATGGTGGAAACACTTAAATTTTTTTCCCAATGCCGCCCATTCCAATGATTTTCAGCTGTTCC	19465471	19465490	109	-56.4	-51.7431	41.2844	1.25333	4539	0	0	0	0	0	0	2642	0	0	4717	0	3510	2043	1325	1812	1244	3383	0	0	2301	2476	1432	2538
Vvi-3	vvi_miC316-5p	TGAGGAAGGGTGTTAGAGTAC	pentatricopeptide repeat-containing protein At1g04840	21	13 dna:chromosome chromosome:PN40024.v4:13:1:28095757:1 REF	ATGCACTCTAACACCCTCCCT(3) CATGCACTCTAACACCCTCCC(1)	ACCTAACGTGAGGAAGGGTGTTAGAGTACATGATACATTATGGTCCAAAGTGCATATCATGCACTCTAACACCCTCCCTCACAGGT	5585637	5585657	86	-45.1	-52.4419	45.3488	1.15641	0	18	0	31	8	25	0	13	26	29	26	21	0	0	10	0	10	0	16	0	0	0	0	0
Vvi-4	NA	TTGCCGACTCCACCCATACC	Putative disease resistance RPP13-like protein 1	20	19 dna:chromosome chromosome:PN40024.v4:19:1:24384761:1 REF	GGTATGGGTGGGCCGGGAAA(11) GGTATGGGTGGGCCGGGAAAA(6) GCGGTATGGGTGGGCCGGGAA(2) TATGGGTGGGCCGGGAAAAAA(7)	GGGGAATTGGGAGAGGGAGCTGGGTCATCTGAAGCTTGCGGTATGGGTGGGCCGGGAAAAAATTCGAAATCCTTCAGGGTTCTCATTTCTTGCCGACTCCACCCATACCTATGGTTTCAGATTTCTCCTCCTTCTCCCTCATTCATCCC	9963810	9963829	149	-75.5	-50.6711	51.6779	0.980519	0	0	0	0	0	0	0	0	0	0	0	0	1805	1284	1822	1323	2296	1907	1629	0	2583	1598	1959	1936
Vvi-5	NA	CTGAACTCTCTCCCTCATGGCC	scarecrow-like protein 21/GRAS protein family	22	14 dna:chromosome chromosome:PN40024.v4:14:1:30856560:1 REF	GCCAAGAGGGTGGAGTTCAGA(1)	AGAGAAATTGACTTTATCTGAACTCTCTCCCTCATGGCCTTTCTAAGCTTTATCCGAATGTCTTAAGAAAGGAGAAGCTGGGGAAGCCAAGAGGGTGGAGTTCAGATAATGTTGGTTTCTCT	24993741	24993762	122	-65.4	-53.6066	42.623	1.25769	0	0	0	0	0	0	2138	0	1940	0	0	2358	0	0	0	331	0	0	0	0	2234	0	0	0
Vvi-6	vvi_miC336-5p	TACCAAGGTCGAGGATTGACT	SAC3 family protein C	21	14 dna:chromosome chromosome:PN40024.v4:14:1:30856560:1 REF	TCAAACCTCAACCTTGGTATG(1)	AAGGCTAAACAAACTCTTATACCAAGGTCGAGGATTGACTTCAATACTATTTGTAATGACCCCCTCCTAGCCAATAGGGGAAAAAGTTCTAAAGGCACAAGGGTTAATCATTCTTAGATTTGACAATATCTACATGGTTGAGAATTAGTCGTTACGAATGATATGAGAGTCAAACCTCAACCTTGGTATGAGAGTTTGTTTGTCCTT	14415273	14415293	207	-90.5	-43.7198	37.6812	1.16026	13	0	14	17	0	0	0	0	0	0	0	15	0	0	0	0	15	0	0	0	0	0	0	0
Vvi-7	NA	TTGCACGTCAGTCTGATCCC	phospholipid:diacylglycerol acyltransferase 1/ myb-related protein 3R-1	20	7 dna:chromosome chromosome:PN40024.v4:7:1:29340194:1 REF	GGAAATGATGAGATGTAAACA(1)	GGAGTTTGGGAAATGATGAGATGTAAACAGTTTATCATAGGCTAAATTGTCTTTGCTATGCTGAATGACTTTTGCACGTCAGTCTGATCCCAAACTCC	321728	321747	98	-34.11	-34.8061	39.7959	0.874615	0	0	0	0	0	0	0	0	0	0	0	0	8	0	7	2	0	0	0	0	0	3	0	0
Vvi-8	NA	TGCACGTCAGTCTGATCCCA	phospholipid:diacylglycerol acyltransferase 1	20	7 dna:chromosome chromosome:PN40024.v4:7:1:29340194:1 REF	GGGAAATGATGAGATGTAAAC(1)	CATGGAGTTTGGGAAATGATGAGATGTAAACAGTTTATCATAGGCTAAATTGTCTTTGCTATGCTGAATGACTTTTGCACGTCAGTCTGATCCCAAACTCCTATG	321729	321748	105	-35.61	-33.9143	39.0476	0.868537	0	0	0	0	0	0	0	0	0	0	0	0	0	4	0	0	10	0	7	0	0	0	0	0
Vvi-9	vvi_miC137-5p	TTACACAGAGAGATGACGGTGG	Photosystem I reaction center subunit II, chloroplast precursor (validated)	22	5 dna:chromosome chromosome:PN40024.v4:5:1:25571438:1 REF	ACCGTCTTTCTCTGTATAAGC(1)	GGATCCATGCCATTTCATTACACAGAGAGATGACGGTGGAGATTTGTCTCTATTGCTCTCTACCGTCTTTCTCTGTATAAGCAGATGGAGTGGATCT	6814787	6814808	97	-49.04	-50.5567	44.3299	1.14047	0	0	0	0	0	0	0	0	0	0	0	0	0	0	0	0	0	0	5	0	0	0	8	0
Vvi-10	vvi_miC404-5p	AATATTGTCTGCTTTAGGTCC	calcineurin B-like protein 04 (CBL04)	21	16 dna:chromosome chromosome:PN40024.v4:16:1:22797725:1 REF	GGGTTCAAAGTAGACAATATTT(1)	TTCGTATAAATATTGTCTGCTTTAGGTCCACTAGCCCTCACAACTTTAAAATATGTCTACAAATACCAGATGAGTCATCCCTTATAATAGTGTGAAAGAAAGCTCTTGACATTTATAAGGACAACTCTTCTAGTATGCGTGTAGTTAGATGCGTTTTAATGGCGTGAAGGCTAATGGGTTCAAAGTAGACAATATTTATACGAG	4249921	4249941	204	-82	-40.1961	35.7843	1.12329	0	0	0	2	0	0	0	0	0	0	3	0	0	0	0	0	0	0	0	0	0	0	0	0
Vvi-11	vvi_miC1047-5p	TCGCAGGAGAGATGACGCCG	Avr9/Cf-9 rapidly elicited protein 20 (validated)	20	6 dna:chromosome chromosome:PN40024.v4:6:1:21512294:1 REF	CGCCAGCATCATTTCTCCTG(1)	GCAGGAGAGATGACGCCGTCGCCCATGTCCATTCGAGGGCTAGGCGCCAGCATCATTTCTCCTGC	3930785	3930804	65	-40.5	-62.3077	61.5385	1.0125	0	0	0	0	0	0	13	0	0	0	0	0	0	0	0	0	0	0	0	0	0	0	0	69
Vvi-12	NA	TCGCACGGTTGTCTGACAGAC	two-component response regulator-like APRR2/CELLULOSE SYNTHASE INTERACTIVE 3	21	6 dna:chromosome chromosome:PN40024.v4:6:1:21512294:1 REF	GTTGGGTCAGGGCTGTAGAGG(2) TGTTGGGTCAGGGCTGTAGAG(2) TTGTTGGGTCAGGGCTGTAGAG(1) TTGGGTCAGGGCTGTAGAGGAT(1) GGGTCAGGGCTGTAGAGGAT(1)	GCTTTGTTGGGTCAGGGCTGTAGAGGATCGTTCTCAGCCGAGCTTTGGCTCGACTGGGATGGTCGCACGGTTGTCTGACAGACTCAAAAGT	7404120	7404140	91	-37.4	-41.0989	54.9451	0.748	0	0	0	0	0	0	0	0	0	0	0	0	1022	0	0	0	0	0	0	0	0	0	251	0
Vvi-13	NA	TTGAGTTGTAAGCATTGGGCC	pre-rRNA-processing protein TSR1 homolog	21	10 dna:chromosome chromosome:PN40024.v4:10:1:24480854:1 REF	TTGAGTTGTAAGCATTGGGCC(1)	TTAGGTTGAGTTGTAAGCATTGGGCCTTAGGTTGAGTTGTAAGCATTGGGCCTGGGTGTTTTAATCTTTTCATTGGACTAGGCCTGAGTGGCTTGGACCAAAGATGGTTTATTAGGTTGAGTTGTAAGCATTGGGCCTGG	11227138	11227158	114	-36.4	-31.9298	44.7368	0.713725	0	0	0	0	0	0	1	0	0	0	0	0	0	0	0	0	1	0	0	0	0	0	0	0
Vvi-14	NA	GGTTGAGTTGTAAGCATTGGGC	protein SUPPRESSOR OF PHYA-105 1	22	10 dna:chromosome chromosome:PN40024.v4:10:1:24480854:1 REF	GTTGAGTTGTAAGCATTGGGC(1) TTGAGTTGTAAGCATTGGGCC(1)	TTAGGTTGAGTTGTAAGCATTGGGCTTAGGTTGAGTTGTAAGCATTGGGCCTGGGTGTTTTAATCTTTTCATTGGACTAGGCCTGAGTGGCTTGGACCAAAGATGGTTTATTAGGTTGAGTTGTAAGCATTGGGCCTGG	11227136	11227157	114	-36.4	-31.9298	44.7368	0.713725	0	0	0	0	0	0	0	0	0	0	0	0	0	0	1	0	0	0	2	0	0	0	0	0
Vvi-15	NA	TTGGCTGAGAGAGTACCTGAG	protein TIFY 6B	21	1 dna:chromosome chromosome:PN40024.v4:1:1:24228315:1 REF	TTCTCAGGTATTCTCTCAGCC(1)	TCCTTTATTTATTTATTTTTTGGCTGAGAGAGTACCTGAGAAAAAACATTTGAGTCACTTTTCTAATTTTTTTGTTTATGCAAATTGAAAGAGATAGTGAAAACAAAAACTTCAGAGAAGTGGCTCAAATGTTTTTTCTCAGGTATTCTCTCAGCCAAAAATAAATTAATCTTCCATTGAAGGG	22378237	22378257	184	-91.24	-49.587	29.8913	1.65891	0	0	0	0	0	0	0	0	0	0	0	0	0	0	0	13	16	0	0	0	0	0	0	0
Vvi-16	NA	GGTATGGGAGGATTGGGGAGA	enhancer of mRNA-decapping protein 4	21	1 dna:chromosome chromosome:PN40024.v4:1:1:24228315:1 REF	TTCCCAAGACCCCCCATGCC(28) TTCCCAAGACCCCCCATGCCA(3) TTCCCAAGACCCCCCATGCCAA(340) TCCCAAGACCCCCCATGCCAA(5) TCCCAAGACCCCCCATGCCAAC(33)	CGGGAGCTGTGGGTATGGGAGGATTGGGGAGACGATGAATTAGGAAACTGGATCTGAAGAAAACATTTTCTTCCCAAGACCCCCCATGCCAACAGCTTCCG	3860547	3860567	101	-56.6	-56.0396	51.4851	1.08846	0	0	0	0	0	0	0	0	0	0	0	0	0	0	0	0	0	0	2663	0	0	0	0	0
Vvi-17	NA	TTGCACGTCAGTCTGATCCCA	phospholipid:diacylglycerol acyltransferase 1	21	7 dna:chromosome chromosome:PN40024.v4:7:1:29340194:1 REF	GGGAAATGATGAGATGTAAACA(1)	GGAGTTTGGGAAATGATGAGATGTAAACAGTTTATCATAGGCTAAATTGTCTTTGCTATGCTGAATGACTTTTGCACGTCAGTCTGATCCCAAACTCC	321728	321748	98	-34.11	-34.8061	39.7959	0.874615	0	0	0	0	0	0	0	0	0	3	0	0	0	0	0	0	0	0	0	0	0	0	0	0
Vvi-18	NA	TTGAGAACTTGACAAGATATG	calcium-transporting ATPase 1, chloroplastic	21	14 dna:chromosome chromosome:PN40024.v4:14:1:30856560:1 REF	AAATATCTTATCAAGTTTGTC(1)	CACGAAATATCTTATCAAGTTTGTCTCGATTAGAATGTTTGAGCATGATGTCTGGCTTTACTAAATGGGCAGTTGAAGGTGAAAGCAATGCTTGTTTATCAGAGCTAAATCATTTGTCTTATTTGACAACTTTATTTATAGAAATACCAGATGCTAAGTTGCTACCAAAAGACATTCTATTTGAGAACTTGACAAGATATGTG	5275228	5275248	203	-58	-28.5714	33.4975	0.852941	0	0	0	0	0	0	0	0	0	0	2	0	0	0	0	0	0	0	0	0	0	0	0	0
Vvi-19	NA	ATGTGTGCGGTACAAGGGTGC	calmodulin-binding transcription activator 3/probable cinnamyl alcohol dehydrogenase 1	21	2 dna:chromosome chromosome:PN40024.v4:2:1:18727499:1 REF	TGCGGTACAAGTGTGCGGTAC(1)	TGTGCGGTACAAGGGTGCGGTACAAGGGTGCGGTATAAGTACTGTGCGGTACAAGTGTGCGGTACA	3131904	3131924	66	-29.3	-44.3939	54.5455	0.813889	0	0	0	0	0	0	0	0	0	0	0	0	0	0	0	0	0	0	0	0	0	0	0	7
Vvi-20	NA	TGAGAAACTGGGGGGAAAATG	uncharacterized PKHD-type hydroxylase At1g22950	21	9 dna:chromosome chromosome:PN40024.v4:9:1:24512287:1 REF	TTCTTCTCACCGTTTCTCAGC(1)	GTCCTCTGTTTGCTTGCTGAGAAACTGGGGGGAAAATGAAAGAAAACTATAAATCTTTTCAACATGTTCGAGTTGGAGTGGCAACTGTGACAATCCGGATTTTTTTTTTCTTCTTCTCACCGTTTCTCAGCCAACAAATGGAGAAC	3183305	3183325	146	-48	-32.8767	40.411	0.813559	0	0	0	0	0	0	0	0	0	0	0	0	0	0	0	0	0	4	0	0	0	0	0	0
Vvi-21	NA	GCACGTCAGTCTGATCCCAA	phospholipid:diacylglycerol acyltransferase 1	20	3 dna:chromosome chromosome:PN40024.v4:3:1:20743444:1 REF	TTGGGAAATGATGAGAGATTC(1)	GGAGTTTGGGAAATGATGAGAGATTCAAACAGGTTAGCATAGGCTTAATGGTTTTTTTGCCATGCTGAATATTTTTTGCACGTCAGTCTGATCCCAAACTTT	9742098	9742117	102	-31.2	-30.5882	38.2353	0.8	0	0	2	0	0	0	0	0	0	0	0	0	0	0	0	0	0	0	0	0	0	0	0	0
Vvi-22	NA	TTCAGGGGCCGGAGAGCGTAGC	ethylene-responsive transcription factor 5	22	6 dna:chromosome chromosome:PN40024.v4:6:1:21512294:1 REF	GGCGGAGATCAAGTTCCTGAAC(1)	GGTCGGAGGTTCCGGCAGCAAAAGATGATCGGAACTTGCTGCAGAAGGCGGAGATCAAGTTCCTGAACCAGGTTCAGGGGCCGGAGAGCGTAGCCTTCGATCCTCTCGGCC	11784815	11784836	111	-49.24	-44.3604	59.4595	0.746061	1	0	0	0	0	0	0	0	0	0	0	0	0	0	0	0	0	0	0	0	0	0	0	0
Vvi-23	NA	GTGGCCGGTGAATCACTGATC	protein SPA1-RELATED 3	21	Un dna:chromosome chromosome:PN40024.v4:Un:1:12511639:1 REF	GTGGCCGGTGAATCACTGATC(2)	TCTAGTGGCCGGTGAATCACTGATCTCTAGTGGCCGGTGAATCACTGATCAAAGAGCAGATTTTTGAGAGATTCTTCATCGATCTAGTGGCCGGTGAATCACTGATCAAAGA	3835875	3835895	87	-27.8	-31.954	43.6782	0.731579	0	0	0	0	0	0	0	0	0	0	0	0	0	0	0	0	0	2	0	0	0	0	0	0
Vvi-24	NA	TACCAGAGGATCCGGATATGT	protein transport protein Sec61 subunit alpha	21	4 dna:chromosome chromosome:PN40024.v4:4:1:24726764:1 REF	GAAATATCAGGAAGCTTCAGGA(1)	TCGGTCGGAAATATCAGGAAGCTTCAGGAGAACACTGCAGCTGTGCATGTCTGATTGGGTAGGCGCTACCAGAGGATCCGGATATGTCTGACTGA	15641556	15641576	95	-35.2	-37.0526	51.5789	0.718367	0	7	0	0	0	0	0	0	0	0	0	0	0	0	0	0	0	0	0	0	0	0	0	0
Vvi-25	NA	CGAGACGGCGGAGCTGCTGCC	AAA-ATPase At5g57480	21	19 dna:chromosome chromosome:PN40024.v4:19:1:24384761:1 REF	GCGAGGAGGTCAGTGACTGC(1)	GGTGGCGGCTTCGAGGGCGGCGCCGAGACGGCGGAGCTGCTGCCGCGAGGAGGTCAGTGACTGCCGCTGCGTCACGATGTGCTCCTAGAGGACGGAGACCCCGTTGAAGGCGTCCACC	289107	289127	118	-59.4	-50.339	70.339	0.715663	0	0	0	0	0	0	0	0	0	0	0	0	0	0	0	1	0	0	0	0	0	0	0	0
Vvi-26	NA	GTTGAGTTGTAAGCATTGGGC	protein SUPPRESSOR OF PHYA-105 1	21	10 dna:chromosome chromosome:PN40024.v4:10:1:24480854:1 REF	GTTGAGTTGTAAGCATTGGGC(1) TTGAGTTGTAAGCATTGGGCC(1)	TTAGGTTGAGTTGTAAGCATTGGGCTTAGGTTGAGTTGTAAGCATTGGGCCTGGGTGTTTTAATCTTTTCATTGGACTAGGCCTGAGTGGCTTGGACCAAAGATGGTTTATTAGGTTGAGTTGTAAGCATTGGGCCTGG	11227137	11227157	114	-36.4	-31.9298	44.7368	0.713725	0	0	0	0	0	0	0	0	0	0	0	0	0	0	0	0	0	0	0	0	0	0	0	1
Vvi-27	NA	TTCAAGCGAGACCATTGTGACT	Vitis vinifera beta-galactosidase 15/sugar transporter ERD6-like 8	22	8 dna:chromosome chromosome:PN40024.v4:8:1:22547401:1 REF	TCTATGAACTTTCTTGAAGCTC(1)	TGGAAAGTCTATGAACTTTCTTGAAGCTCTGTCAAAGCTATATCTGGGTTTCAAGCGAGACCATTGTGACTCCTCCA	19627929	19627950	77	-23.29	-30.2468	42.8571	0.705758	0	0	0	0	0	0	0	0	0	0	0	0	0	0	0	0	6	0	0	0	0	0	0	0
Vvi-28	NA	AATCCGGACAATTTTTTGCCT	protein ROOT PRIMORDIUM DEFECTIVE 1	21	4 dna:chromosome chromosome:PN40024.v4:4:1:24726764:1 REF	CTGGCCAAGGATTGATCGGATC(1)	ATCCGGACAATTTTTTGCCTATGAAACTGAATTCGATTCCAGCATCGGTTGGCTCTGGCCAAGGATTGATCGGAT	3840595	3840615	75	-23.7	-31.6	45.3333	0.697059	0	0	3	0	0	0	0	0	0	0	0	0	0	0	0	0	0	0	0	0	0	0	0	0
Vvi-29	NA	AAGTGGTATTAGAGTCTGGTC	probable xyloglucan endotransglucosylase/hydrolase protein 23	21	10 dna:chromosome chromosome:PN40024.v4:10:1:24480854:1 REF	AAGTGGTATTAGAGTCTGGTC(1)	AGAGCACCTCAATCAACAAGTGGTATTAGAGTCTGGTCAGAGCACCTCAATCAACAAGTGGTATTAGAGTCTGGTCACCTCAATCAACAAGTGGTATTAGAGTCTGGTCACCTGTTTGACAGGTGAGCT	4935638	4935658	91	-27.9	-30.6593	45.0549	0.680488	0	0	0	0	0	0	0	0	1	0	0	0	0	0	0	0	0	0	0	0	0	0	0	0
Vvi-30	NA	CGAGGCATTTGTCTGAGAGAA	probable protein phosphatase 2C 51/phospholipid:diacylglycerol acyltransferase 1-like	21	18 dna:chromosome chromosome:PN40024.v4:18:1:34942157:1 REF	TCTCTGTGATGATTGACAAC(1)	GGGTTTCTCTGTGATGATTGACAACGATGACGAGTCCGATCTATATCCATTCGATCCACTATTCTGACGACGAATCGAGGCATTTGTCTGAGAGAAACCC	9908443	9908463	100	-29.8	-29.8	46	0.647826	3	0	0	0	0	0	0	0	0	0	0	0	0	0	0	0	0	0	0	0	0	0	0	0
Vvi-31	NA	GGTTCAAATCCGATAAGGGGCT	probable ribose-5-phosphate isomerase 2/Secretory carrier-associated membrane protein 1	22	9 dna:chromosome chromosome:PN40024.v4:9:1:24512287:1 REF	CATAGTGACCAATTCAGGAATT(1)	GCATAGTGACCAATTCAGGAATTGAATCAAATGGGCCCTTTTAACTCAGTGGTAGAGTAACGCCATGGTAAGGCGTAAGTCATCGGTTCAAATCCGATAAGGGGCTTTGC	18999402	18999423	110	-32.1	-29.1818	45.4545	0.642	0	0	0	0	0	0	0	0	0	0	0	0	0	0	51	0	0	0	0	0	0	0	0	0
Vvi-32	NA	TCCTCAGTAGCTCAGTGGTAGA	15-cis-phytoene desaturase, chloroplastic/chromoplastic/probable beta-1,4-xylosyltransferase IRX9H	22	Un dna:chromosome chromosome:PN40024.v4:Un:1:12511639:1 REF	TCGGCTGTTAACTGACTGGTC(1)	TTCCTTAAGTCCGTTGTTCCTCAGTAGCTCAGTGGTAGAGCGGTCGGCTGTTAACTGACTGGTCGTAGGTTCAAATCCTACTTGGGGAG	7156647	7156668	89	-27.9	-31.3483	50.5618	0.62	0	0	0	0	0	0	22	0	0	0	0	0	0	0	0	0	0	0	0	0	0	0	0	0

## Sheet: Table S6
Table S6. Differentially expressed miRNAs between HTT and control temperature in non-mycorrhizal plants.
	miRNA	FC	FDR	logCPM	logFC	Pvalue
up-regulated by LTHS	miR408-3p.2	4.22976	0.02515	0.86437	2.08057	0.00447
up-regulated by LTHS	miR166b	2.40689	0	8.72893	1.26717	0
up-regulated by LTHS	miR156g-5p.1	5.61965	0	5.27447	2.49048	0
up-regulated by LTHS	miR162-3p.1	2.80796	0.0013	3.89889	1.48952	7e-05
up-regulated by LTHS	miR167a.1	2.76385	0.0013	3.5961	1.46668	8e-05
up-regulated by LTHS	miR393b-5p	2.75603	0.00571	2.40036	1.46259	0.00069
up-regulated by LTHS	miR167a	2.30727	0.01091	2.56499	1.20619	0.00163
down-regulated by LTHS	miR399g.1	-61.3514	0	2.36324	-5.93902	0
down-regulated by LTHS	miR3633a-5p	-2.12973	0.01685	8.59257	-1.09067	0.00268
down-regulated by LTHS	miR390a-5p	-2.6021	0.00208	8.52892	-1.37968	0.00017
down-regulated by LTHS	miR397a-5p	-3.00726	0.00524	8.26825	-1.58845	0.00059
down-regulated by LTHS	miR3627-3p	-2.51063	0.01913	5.97627	-1.32805	0.00322
down-regulated by LTHS	miR168a-3p.2	-2.12811	0.00489	5.56524	-1.08957	0.0005
down-regulated by LTHS	miR394a	-2.40008	0.00873	4.49513	-1.26308	0.00122
down-regulated by LTHS	miR3627-5p	-4.272	0.00208	4.45713	-2.09491	0.00016
down-regulated by LTHS	miR3640-5p	-4.56928	0	4.12338	-2.19197	0
down-regulated by LTHS	miR3634-5p	-3.71649	0.00643	2.79603	-1.89394	0.00084
FC- Fold change; FDR - False Discovery Rate; CPM - Counts per Million

## Sheet: Table S7
Table S7. Differentially expressed miRNAs between HTT and control temperature in mycorrhizal plants.
	miRNA	FC	FDR	logCPM	logFC	Pvalue
up-regulated by LTHS	miR3630-3p	2.94501	0.02837	1.24224	1.55827	0.00767
up-regulated by LTHS	miR166b	2.21449	5e-05	8.84733	1.14698	0
up-regulated by LTHS	miR403f	2.15373	0.0052	8.55296	1.10684	0.00103
up-regulated by LTHS	miR156g-5p.1	5.7625	0	5.44307	2.5267	0
up-regulated by LTHS	miR396c	2.05249	0.00317	5.36869	1.03738	0.00054
up-regulated by LTHS	miR396a-5p.1	2.33988	0.02837	5.27464	1.22643	0.00754
up-regulated by LTHS	miR393a-5p.3	3.56954	0	3.98028	1.83574	0
up-regulated by LTHS	miR399i-3p	2.64455	0.01087	5.08391	1.40302	0.00225
up-regulated by LTHS	miR162-3p.1	2.5477	0.00295	3.93017	1.34919	0.00043
up-regulated by LTHS	miR167a.1	3.89026	5e-05	3.59186	1.95987	0
up-regulated by LTHS	miR393b-5p	3.54754	5e-05	2.75744	1.82682	0
up-regulated by LTHS	miR164a	3.65326	0.01497	1.52007	1.86918	0.00324
up-regulated by LTHS	miR4995	3.59461	0.02837	0.90551	1.84583	0.0071
down-regulated by LTHS	miR398c-3p	-4.19402	0.00022	16.6014	-2.06833	2e-05
down-regulated by LTHS	miR408-3p	-3.10523	0.00041	13.7074	-1.6347	4e-05
down-regulated by LTHS	miR3633a-5p	-3.01921	0.00238	8.80706	-1.59417	0.00032
down-regulated by LTHS	miR390a-5p	-2.16366	0.00295	8.68305	-1.11347	0.00045
down-regulated by LTHS	miR397a-5p	-2.62772	0.00327	8.01649	-1.39381	0.00059
down-regulated by LTHS	miR398a-3p.2	-4.13777	0.00238	6.64055	-2.04885	0.00029
down-regulated by LTHS	miR169e	-5.93095	0.03673	0.96801	-2.56826	0.01026
down-regulated by LTHS	miR3627-3p	-3.3783	0.00119	5.87947	-1.7563	0.00013
down-regulated by LTHS	miR168a-3p.2	-2.55509	2e-05	5.53749	-1.35338	0
down-regulated by LTHS	miR398c-3p.1	-4.77637	1e-05	5.01883	-2.25592	0
down-regulated by LTHS	miR3627-5p	-3.48548	0.00084	4.60059	-1.80136	8e-05
down-regulated by LTHS	miR3640-5p	-3.79911	0	4.15005	-1.92566	0
down-regulated by LTHS	miR3632-5p	-2.12802	0.02837	3.12603	-1.08951	0.00766
down-regulated by LTHS	miR3634-5p	-3.63172	0.00295	2.96213	-1.86065	0.00048
down-regulated by LTHS	miR3636-5p	-9.52517	0.00238	0.72971	-3.25175	0.00032
FC- Fold change; FDR - False Discovery Rate; CPM - Counts per Million

## Sheet: Table S8
Table S8. Differentially expressed miRNAs in R. irregulare and F. mosseae inoculated plants, using temperature as primary experimental factor and mycorrhizal type as secondary experimental factor.
	miRNA	FC	FDR	logCPM	logFC	Pvalue
up-regulated by LTHS	miR3630-3p	3.0362	0.02749	1.24192	1.60227	0.00693
up-regulated by LTHS	miR166b	2.20642	0.00011	8.84732	1.14171	1e-05
up-regulated by LTHS	miR403f	2.10918	0.00943	8.55294	1.07669	0.00189
up-regulated by LTHS	miR156g-5p.1	5.75741	0	5.44264	2.52542	0
up-regulated by LTHS	miR396c	2.04524	0.00469	5.36851	1.03227	0.0008
up-regulated by LTHS	miR396a-5p.1	2.43061	0.02764	5.27439	1.28132	0.00722
up-regulated by LTHS	miR393a-5p.3	3.563	0	3.97963	1.83309	0
up-regulated by LTHS	miR399i-3p	2.70102	0.00943	5.08384	1.4335	0.00195
up-regulated by LTHS	miR162-3p.1	2.50076	0.00422	3.93006	1.32237	0.00061
up-regulated by LTHS	miR167a.1	3.93237	0.00011	3.59116	1.9754	1e-05
up-regulated by LTHS	miR393b-5p	3.52727	3e-05	2.75618	1.81855	0
up-regulated by LTHS	miR164a	3.69896	0.01938	1.51891	1.88712	0.00436
up-regulated by LTHS	miR4995	3.68851	0.02615	0.90441	1.88304	0.00636
down-regulated by LTHS	miR398c-3p	-4.22426	0.00074	16.6014	-2.0787	7e-05
down-regulated by LTHS	miR408-3p	-3.13416	0.0005	13.7074	-1.64808	4e-05
down-regulated by LTHS	miR3633a-5p	-2.92374	0.0005	8.80706	-1.54782	4e-05
down-regulated by LTHS	miR390a-5p	-2.15121	0.00463	8.68307	-1.10515	0.00075
down-regulated by LTHS	miR397a-5p	-2.69795	0.00426	8.01652	-1.43186	0.00065
down-regulated by LTHS	miR398a-3p.2	-4.16063	0.00238	6.64065	-2.0568	0.0003
down-regulated by LTHS	miR169e	-6.51316	0.01938	0.96849	-2.70336	0.00433
down-regulated by LTHS	miR3627-3p	-3.27494	0.00179	5.87963	-1.71147	0.00019
down-regulated by LTHS	miR168a-3p.1	-2.49955	2e-05	5.53766	-1.32167	0
down-regulated by LTHS	miR398c-3p.1	-4.83283	1e-05	5.01913	-2.27287	0
down-regulated by LTHS	miR3627-5p	-3.3233	0.00179	4.60098	-1.73262	0.00021
down-regulated by LTHS	miR3640-5p	-3.84371	0	4.15056	-1.9425	0
down-regulated by LTHS	miR3634-5p	-3.24821	0.00628	2.96232	-1.69965	0.00113
down-regulated by LTHS	miR3636-5p	-9.53315	0.00261	0.73021	-3.25295	0.00035
FC- Fold change; FDR - False Discovery Rate; CPM - Counts per Million

## Sheet: Table S9
Table S9. Target prediction of grapevine miRNAs.
	The grapevine canonical reference miRNA sequences (miRBase) are highlighted in grey.
	In the isomiR sequences, red indicates a polymorphism relative to the miRBase grapevine canonical sequence (when available), otherwise amongst isomiRs.
miRNA ID	Sequence	Top Predicted Targets
vvi-miR1507a.1	TCTCATTCCATACATCGTCTGA	Vitis vinifera putative disease resistance RPP13-like protein 1 (LOC100251485)
vvi-miR1507a.2	TCTCATTCCATACATCGTCTG	Vitis vinifera putative disease resistance RPP13-like protein 1 (LOC100251485)
vvi-miR1510a-3p	TGTTGTTTTACCTATTCCACC	Vitis vinifera TMV resistance protein N (LOC104878105); Vitis vinifera GTP-binding nuclear protein Ran-3 (LOC100247365)
vvi-miR156a	TGACAGAAGAGAGGGAGCAC	Squamosa promoter-binding-like proteins
vvi-miR156c-3p	GCTCACTCTCTATCTGTCAGC	Vitis vinifera 1,4-alpha-glucan-branching enzyme 2-2, chloroplastic/amyloplastic (LOC100254475)
vvi-miR156c-5p.1	TGACAGAAGAGAGTGAGCACA	Squamosa promoter-binding-like proteins
vvi-miR156c-5p.2	CGACAGAAGAGAGTGAGCAC	Squamosa promoter-binding-like proteins
vvi-miR156d	TGACAGAAGAGAGTGAGCAC	Squamosa promoter-binding-like proteins
vvi-miR156d.1	TGACAGAAGAGAGTGAGCACT	Squamosa promoter-binding-like proteins
vvi-miR156e	TGACAGAGGAGAGTGAGCAC	Squamosa promoter-binding-like proteins; Vitis vinifera probable plastid-lipid-associated protein 8, chloroplastic (LOC100250934)
vvi-miR156g-3p	GCTCTCTAGACTTCTGTCATC	Vitis vinifera homeobox protein knotted-1-like 3 (LOC100254363)
vvi-miR156g-5p.1	TGACAGAAGATAGAGAGCAC	Squamosa promoter-binding-like proteins; Vitis vinifera importin subunit beta-1 (LOC100265913); Vitis vinifera abscisic acid 8'-hydroxylase 4 (LOC100246968)
vvi-miR156g-5p.2	CTGACAGAAGATAGAGAGCAC	Squamosa promoter-binding-like proteins; Vitis vinifera flavin-containing monooxygenase FMO GS-OX-like 9 (LOC109121443)
vvi-miR156g-5p.3	TTGACAGAAGATAGAGGGCAC	Squamosa promoter-binding-like proteins; Vitis vinifera glutamate receptor 3.6 (LOC100262768); Vitis vinifera bifunctional adenosine 5'-phosphosulfate phosphorylase/adenylylsulfatase HINT4 (LOC100265964)
vvi-miR156h	TGACAGAAGAAAGAGAGCAC	Squamosa promoter-binding-like proteins; Vitis vinifera CLAVATA3/ESR (CLE)-related protein 46 (LOC104881141); Vitis vinifera putative hexose transporter (HT11)
vvi-miR156j	TGACAGAAGAGGGTGAGCAC	Squamosa promoter-binding-like proteins
vvi-miR156k.1	TGACAGAAGAGAGAGAGCAC	Squamosa promoter-binding-like proteins; Vitis vinifera cytochrome P450 CYP82D47-like (LOC109121583); Vitis vinifera protease Do-like 2, chloroplastic (LOC100251195); Vitis vinifera CLAVATA3/ESR (CLE)-related protein 46 (LOC104881141); Vitis vinifera probable serine/threonine-protein kinase WNK9 (LOC100240750)
vvi-miR156k.2	TGACAGAAGAGAGCGAGCAC	Squamosa promoter-binding-like proteins; Vitis vinifera LRR receptor-like serine/threonine-protein kinase RPK2 (LOC100854554);
vvi-miR157a-5p	TTGACAGAAGATAGAGAGCAC	Squamosa promoter-binding-like proteins; Vitis vinifera protein STRICTOSIDINE SYNTHASE-LIKE 12-like (LOC100250762); Vitis vinifera probable LRR receptor-like serine/threonine-protein kinase At1g34110 (LOC104882202)
vvi-miR158a-3p	TCCCAAATGTAGACAAAGCA	Vitis vinifera centromere-associated protein E (LOC100255792); Vitis vinifera protein RBL (LOC100242780); Vitis vinifera protein NRT1/ PTR FAMILY 6.2 (LOC100247542); Vitis vinifera stress-related protein (LOC100251998)
vvi-miR159a-5p	GAGCTCCTTGAAGTCCAATT	Vitis vinifera tRNA-specific adenosine deaminase 1 (LOC100253329); Vitis vinifera alpha N-terminal protein methyltransferase 1 (LOC104880540); Vitis vinifera calmodulin-interacting protein 111 (LOC100244958); Vitis vinifera serine/threonine-protein kinase-like protein At5g23170; Vitis vinifera non-functional NADPH-dependent codeinone reductase 2 (LOC100264447)
vvi-miR159c-3p	TTTGGATTGAAGGGAGCTCTA	Vitis vinifera transcription factor GAMYB (LOC100248959); Vitis vinifera protein SPEAR2 (LOC104877499); Vitis vinifera pentatricopeptide repeat-containing protein At4g20090 (LOC100249022); Vitis vinifera CCG-binding protein 1 (LOC100267586); Vitis vinifera protein ODORANT1 (LOC100262343); Vitis riparia transcription factor MYB97-like (LOC117908540)
vvi-miR159c-3p.1	CTTGGATTGAAGGGAGCTCTA	Vitis vinifera transcription factor GAMYB (LOC100248959);Vitis vinifera protein ODORANT1 (LOC100262343); Vitis riparia transcription factor MYB97-like (LOC117908540); Vitis vinifera probable LRR receptor-like serine/threonine-protein kinase At4g29180 (LOC100266960);
vvi-miR159c-3p.2	TTTGGATTGAAGGGAGCTCTT	Vitis vinifera transcription factor GAMYB (LOC100248959); Vitis vinifera protein SPEAR2 (LOC104877499); Vitis vinifera pentatricopeptide repeat-containing protein At4g20090 (LOC100249022); Vitis vinifera CCG-binding protein 1 (LOC100267586); Vitis vinifera protein ODORANT1 (LOC100262343); Vitis riparia transcription factor MYB97-like (LOC117908540)
vvi-miR159c-3p.3	TTTGGATTGAAGGGAGCTCTG	Vitis vinifera transcription factor GAMYB (LOC100248959); Vitis vinifera protein SPEAR2 (LOC104877499); Vitis vinifera pentatricopeptide repeat-containing protein At4g20090 (LOC100249022); Vitis vinifera CCG-binding protein 1 (LOC100267586); Vitis vinifera protein ODORANT1 (LOC100262343); Vitis riparia transcription factor MYB97-like (LOC117908540)
vvi-miR159c-3p.4	TTTGGATTGAAGGGAGCTCCT	Vitis vinifera transcription factor GAMYB (LOC100248959); Vitis vinifera protein SPEAR2 (LOC104877499); Vitis vinifera pentatricopeptide repeat-containing protein At4g20090 (LOC100249022); Vitis vinifera CCG-binding protein 1 (LOC100267586); Vitis vinifera protein ODORANT1 (LOC100262343); Vitis riparia transcription factor MYB97-like (LOC117908540)
vvi-miR160a-3p	GCGTATGAGGAGCCATGCATA	Vitis vinifera histone-lysine N-methyltransferase ATXR3 (LOC100263702); Vitis vinifera phosphoglucomutase (LOC100244432)
vvi-miR160a-5p	TGCCTGGCTCCCTGTATGCCA	Vitis vinifera auxin response factors
vvi-miR160b	TGCCTGGCTCCCTGAATGCCA	Vitis vinifera auxin response factors; Vitis vinifera E3 ubiquitin protein ligase DRIP2 (LOC100264728)
vvi-miR160c.1	TGCCTGGCTCCCTGTATGCC	Vitis vinifera auxin response factors
vvi-miR160c.2	TGCCTGGCTCCCTGTATGCCG	Vitis vinifera auxin response factors
vvi-miR162-3p	TCGATAAACCTCTGCATCCAG	Vitis vinifera probable adenylate kinase 7, mitochondrial (LOC100259523); Vitis vinifera DNA-directed RNA polymerase 1, mitochondrial (LOC100263361); Vitis vinifera endoribonuclease Dicer homolog 1 (LOC100264308); Vitis vinifera thioredoxin-like protein 4B (LOC100240847); Vitis vinifera dipeptidyl aminopeptidase 4 (LOC100241749);
vvi-miR162-3p.1	TCGATAAACCTCTGCATCCA	Vitis vinifera probable adenylate kinase 7, mitochondrial (LOC100259523); Vitis vinifera DNA-directed RNA polymerase 1, mitochondrial (LOC100263361); Vitis vinifera endoribonuclease Dicer homolog 1 (LOC100264308); Vitis vinifera thioredoxin-like protein 4B (LOC100240847); Vitis vinifera dipeptidyl aminopeptidase 4 (LOC100241749);
vvi-miR162-3p.2	TCGATAAGCCTCTGCATCCAG	Vitis vinifera probable adenylate kinase 7, mitochondrial (LOC100259523); Vitis vinifera DNA-directed RNA polymerase 1, mitochondrial (LOC100263361)
vvi-miR163	TTGAAGAGGACTTGGAACTTCGAT	Vitis vinifera probable S-adenosylmethionine-dependent methyltransferase At5g37990 (LOC100249254)
vvi-miR164a	TGGAGAAGCAGGGCACGTGCA	Vitis vinifera NAC domain-containing protein 100-like (LOC100251801); Vitis vinifera protein CUP-SHAPED COTYLEDON 2 (LOC100246914); Vitis vinifera growth-regulating factor 8 (LOC100258227); Vitis vinifera GDSL esterase/lipase At1g33811 (LOC100263710)
vvi-miR164d	TGGAGAAGCAGGGCACGTGC	Vitis vinifera NAC domain-containing protein 100-like (LOC100251801); Vitis vinifera protein CUP-SHAPED COTYLEDON 2 (LOC100246914); Vitis vinifera growth-regulating factor 8 (LOC100258227); Vitis vinifera GDSL esterase/lipase At1g33811 (LOC100263710)
vvi-miR166-5p.1	GGAATGTTGTCTGGCTCGGGG	Vitis vinifera transcription initiation factor TFIID subunit 5 (LOC100254222); Vitis vinifera WRKY transcription factor 44 (LOC100256868)
vvi-miR166-5p.2	GGAATGTTGTCTGGCACGAGG	Vitis vinifera pentatricopeptide repeat-containing protein At2g30100, chloroplastic (LOC100251804
vvi-miR166b	TCGGACCAGGCTTCATTCC	Vitis vinifera homeobox-leucine zipper protein ATHB-15 (LOC100260057); Vitis vinifera homeobox-leucine zipper protein REVOLUTA (LOC100261558); Vitis riparia homeobox-leucine zipper protein HOX32-like (LOC117923971); Vitis vinifera TMV resistance protein N (LOC100259499)
vvi-miR166b.1	TCGGACCAGGCTTCATTCCTA	Vitis vinifera homeobox-leucine zipper protein ATHB-15 (LOC100260057); Vitis vinifera homeobox-leucine zipper protein REVOLUTA (LOC100261558); Vitis riparia homeobox-leucine zipper protein HOX32-like (LOC117923971); Vitis vinifera TMV resistance protein N (LOC100259499)
vvi-miR166b.2	TCGGACCAGGCTTCATTCCTC	Vitis vinifera homeobox-leucine zipper protein ATHB-15 (LOC100260057); Vitis vinifera homeobox-leucine zipper protein REVOLUTA (LOC100261558); Vitis riparia homeobox-leucine zipper protein HOX32-like (LOC117923971); Vitis vinifera TMV resistance protein N (LOC100259499)
vvi-miR166b.3	TCGGATCAGGCTTCATTCCTC	Vitis vinifera homeobox-leucine zipper protein ATHB-15 (LOC100260057); Vitis vinifera homeobox-leucine zipper protein REVOLUTA (LOC100261558); Vitis riparia homeobox-leucine zipper protein HOX32-like (LOC117923971); Vitis vinifera TMV resistance protein N (LOC100259499); Vitis vinifera phosphatidylinositol/phosphatidylcholine transfer protein SFH9 (LOC100265430); Vitis vinifera chlorophyllase-1-l…
vvi-miR166c-3p	TCGGACCAGGCTTCATTCCCC	Vitis vinifera homeobox-leucine zipper protein ATHB-15 (LOC100260057); Vitis vinifera homeobox-leucine zipper protein REVOLUTA (LOC100261558); Vitis riparia homeobox-leucine zipper protein HOX32-like (LOC117923971); Vitis vinifera TMV resistance protein N (LOC100259499)
vvi-miR166c-3p.1	TCGGACCAGGCTTCATTCCCG	Vitis vinifera homeobox-leucine zipper protein ATHB-15 (LOC100260057); Vitis vinifera homeobox-leucine zipper protein REVOLUTA (LOC100261558); Vitis riparia homeobox-leucine zipper protein HOX32-like (LOC117923971); Vitis vinifera TMV resistance protein N (LOC100259499)
vvi-miR166c-5p.1	GGACTGTTGTCTGGCTCGAGG	Vitis vinifera protein ENHANCED DISEASE RESISTANCE 2 (LOC100247353); Vitis vinifera lipoxygenase (LOXA)
vvi-miR166c-5p.2	GGAATGTTGTCTGGATCGAGG	Vitis vinifera protein plastid transcriptionally active 16, chloroplastic (LOC100246732); Vitis vinifera CDP-diacylglycerol--serine O-phosphatidyltransferase 1 (LOC100266447); Vitis vinifera RING-H2 finger protein ATL54 (LOC100854240; Vitis vinifera L10-interacting MYB domain-containing protein (LOC100265757); Vitis vinifera bidirectional sugar transporter SWEET5 (LOC100248462)
vvi-miR166d	TCGGGCCAGGCTTCATCCCCC	Vitis vinifera homeobox-leucine zipper protein ATHB-15 (LOC100260057); Vitis vinifera homeobox-leucine zipper protein REVOLUTA (LOC100261558); Vitis riparia homeobox-leucine zipper protein HOX32-like (LOC117923971); ; Vitis vinifera chlorophyllase-1-like (LOC100244179); Vitis vinifera cytochrome P450 86A8 (LOC100249915)
vvi-miR166e-3p	TCGGACCAGGCTTCAATCCCT	Vitis vinifera homeobox-leucine zipper protein ATHB-15 (LOC10026005Vitis vinifera putative expansin-B2 (LOC100264455)7); Vitis vinifera homeobox-leucine zipper protein REVOLUTA (LOC100261558); Vitis riparia homeobox-leucine zipper protein HOX32-like (LOC117923971); Vitis vinifera pentatricopeptide repeat-containing protein At1g79490, mitochondrial (LOC100259080);
vvi-miR166e-5p	GGAATGTTGTCTGGCTCGAGG	Vitis vinifera transcription factor bHLH47 (LOC100259339)
vvi-miR166f-3p	TCGGACCAGGCTTCATTCCC	Vitis vinifera homeobox-leucine zipper protein ATHB-15 (LOC100260057); Vitis vinifera homeobox-leucine zipper protein REVOLUTA (LOC100261558); Vitis riparia homeobox-leucine zipper protein HOX32-like (LOC117923971); Vitis vinifera TMV resistance protein N (LOC100259499)
vvi-miR166f-5p	GGAATGTTGGCTGGCTCGAGG	Vitis vinifera putative E3 ubiquitin-protein ligase RING1a (LOC100267677)
vvi-miR166g.1	TCGAACCAGGCTTCATTCCCC	Vitis vinifera homeobox-leucine zipper protein ATHB-15 (LOC100260057); Vitis vinifera homeobox-leucine zipper protein REVOLUTA (LOC100261558); Vitis riparia homeobox-leucine zipper protein HOX32-like (LOC117923971); Vitis vinifera putative expansin-B2 (LOC100264455)
vvi-miR166g.2	ATTTCGGACCAGGCTTCATTCCCC	Vitis vinifera protein ABSCISIC ACID-INSENSITIVE 5 (LOC100247734); Vitis vinifera homeobox-leucine zipper protein ATHB-15 (LOC100260057); Vitis vinifera homeobox-leucine zipper protein REVOLUTA (LOC100261558); Vitis riparia homeobox-leucine zipper protein HOX32-like (LOC117923971)
vvi-miR166h-3p.1	CGGACCAGGCTTCATTCCCC	Vitis vinifera homeobox-leucine zipper protein ATHB-15 (LOC100260057); Vitis vinifera homeobox-leucine zipper protein REVOLUTA (LOC100261558); Vitis riparia homeobox-leucine zipper protein HOX32-like (LOC117923971)
vvi-miR166h-3p.2	TCGGACCAGGCTTCATCCCCC	Vitis vinifera protein ABSCISIC ACID-INSENSITIVE 5 (LOC100247734); Vitis vinifera homeobox-leucine zipper protein ATHB-15 (LOC100260057); Vitis vinifera homeobox-leucine zipper protein REVOLUTA (LOC100261558); Vitis riparia homeobox-leucine zipper protein HOX32-like (LOC117923971); Vitis vinifera putative expansin-B2 (LOC100264455)
vvi-miR166h-3p.3	TCGGACCAGGCTTCATTCCCT	Vitis vinifera homeobox-leucine zipper protein ATHB-15 (LOC100260057); Vitis vinifera homeobox-leucine zipper protein REVOLUTA (LOC100261558); Vitis riparia homeobox-leucine zipper protein HOX32-like (LOC117923971); Vitis vinifera TMV resistance protein N (LOC100259499)
vvi-miR166h-3p.4	TCTCGGACCAGGCTTCATTCC	Vitis vinifera TMV resistance protein N (LOC100259499)
vvi-miR166h-3p.5	TCTCGGACCAGGCTTCATTC	Vitis vinifera TMV resistance protein N (LOC100259499)
vvi-miR166g/h/j-5p	GGAATGTTGTTTGGCTCGAGG	Vitis vinifera transcription initiation factor TFIID subunit 7-like (LOC104879301); Vitis vinifera ATP-dependent DNA helicase At3g02060, chloroplastic (LOC100251594); Vitis vinifera transcription termination factor MTERF4, chloroplastic (LOC100249461)
vvi-miR167a	TGAAGCTGCCAGCATGATCTG	Vitis vinifera signal peptidase complex subunit 3B (LOC100252902)
vvi-miR167a.1	TGAAGCTGCCAGCATGATCT	Vitis vinifera signal peptidase complex subunit 3B (LOC100252902)
vvi-miR167a.2	TGAAGCTGCCAGCATGATCTGG	Vitis vinifera signal peptidase complex subunit 3B (LOC100252902)
vvi-miR167a.3	TGAAGCTGCCAGCATGATCTGA	Vitis vinifera signal peptidase complex subunit 3B (LOC100252902)
vvi-miR167a.4	TGAAGCTGCCAGCATGATCTGC	Vitis vinifera signal peptidase complex subunit 3B (LOC100252902)
vvi-miR167c-5p	TGAAGCTGCCAGCATGATCTC	Vitis vinifera signal peptidase complex subunit 3B (LOC100252902)
vvi-miR167e-5p	TGAAGCTGCCAGCATGATCTA	Vitis vinifera signal peptidase complex subunit 3B (LOC100252902)
vvi-miR167e-5p.1	TGAAGCTGCCAGCATGATCTT	Vitis vinifera signal peptidase complex subunit 3B (LOC100252902)
vvi-miR168a-3p.1	TCCCGCCTTGCATCAACTGAAT	Vitis vinifera FAD-linked sulfhydryl oxidase ERV1 (LOC100263572); Vitis vinifera putative pentatricopeptide repeat-containing protein At3g13770, mitochondrial (LOC104880111); Vitis vinifera cytoplasmic tRNA 2-thiolation protein 2 (LOC100252179)
vvi-miR168a-3p.2	CCCGCCTTGCATCAACTGAAT	Vitis vinifera FAD-linked sulfhydryl oxidase ERV1 (LOC100263572); Vitis vinifera putative pentatricopeptide repeat-containing protein At3g13770, mitochondrial (LOC104880111)
vvi-miR168a-5p	TCGCTTGGTGCAGGTCGGGAA	Vitis vinifera protein argonaute 1 (LOC100256320)
vvi-miR168a-5p.1	TCGCTTGGTGCAGGTCGGGAAC	Vitis vinifera protein argonaute 1 (LOC100256320)
vvi-miR168a-5p.2	TCGCTTGGTGCAGGTCGGG	Vitis vinifera protein argonaute 1 (LOC100256320)
vvi-miR169d	CAGCCAAGAATGATTTGCCGG	Vitis vinifera nuclear transcription factor Y subunit A-1 (LOC100248239); Vitis vinifera WD repeat-containing protein 48 (LOC100248769)
vvi-miR169e	TAGCCAAGGATGACTTGCCTGC	Vitis vinifera nuclear transcription factor Y subunit A-3 (LOC100249800); Vitis vinifera nuclear transcription factor Y subunit A-4 (LOC100249054); Vitis vinifera LOB domain-containing protein 4 (LOC100261516); Vitis vinifera serine/threonine-protein kinase D6PKL2 (LOC100263703); Vitis vinifera nuclear transcription factor Y subunit A-1 (LOC100248239)
vvi-miR169e.1	TAGCCAAGGATGACTTGCCTG	Vitis vinifera nuclear transcription factor Y subunit A-3 (LOC100249800); Vitis vinifera nuclear transcription factor Y subunit A-4 (LOC100249054); Vitis vinifera LOB domain-containing protein 4 (LOC100261516); Vitis vinifera serine/threonine-protein kinase D6PKL2 (LOC100263703); Vitis vinifera nuclear transcription factor Y subunit A-1 (LOC100248239)
vvi-miR169g	CAGCCAAGGATGACTTGCCGA	Vitis vinifera nuclear transcription factor Y subunit A-3 (LOC100249800); Vitis vinifera nuclear transcription factor Y subunit A-4 (LOC100249054); Vitis vinifera LOB domain-containing protein 4 (LOC100261516); Vitis vinifera nuclear transcription factor Y subunit A-1 (LOC100248239); Vitis riparia probable WRKY transcription factor 3 (LOC117913097); Vitis vinifera WD repeat-containing protein 48 …
vvi-miR169g.1	CAGCCAAGGATGACTTGCC	Vitis vinifera nuclear transcription factor Y subunit A-3 (LOC100249800); Vitis vinifera nuclear transcription factor Y subunit A-4 (LOC100249054); Vitis vinifera LOB domain-containing protein 4 (LOC100261516); Vitis vinifera nuclear transcription factor Y subunit A-1 (LOC100248239); Vitis riparia probable WRKY transcription factor 3 (LOC117913097); Vitis vinifera WD repeat-containing protein 48 …
vvi-miR169j	CAGCCAAGGATGACTTGCCGG	Vitis vinifera nuclear transcription factor Y subunit A-3 (LOC100249800); Vitis vinifera nuclear transcription factor Y subunit A-4 (LOC100249054); Vitis vinifera LOB domain-containing protein 4 (LOC100261516); Vitis vinifera nuclear transcription factor Y subunit A-1 (LOC100248239); Vitis riparia probable WRKY transcription factor 3 (LOC117913097); Vitis vinifera WD repeat-containing protein 48 …
vvi-miR170/171	TATTGGCCTGGTTCACTCAGA	Vitis vinifera glucuronoxylan 4-O-methyltransferase 1 (LOC100852653); Vitis riparia glycosyl hydrolase 5 family protein-like (LOC117929561)
vvi-miR171_1	TGTTGGCTCGGCTCACTCAGA	Vitis vinifera ammonium transporter 3 member 1 (LOC100259492); Vitis vinifera DNA (cytosine-5)-methyltransferase 1B-like (LOC100252276); Vitis vinifera cytochrome P450 86A8 (LOC100249915); Vitis vinifera myb-related protein 3R-1 (LOC100255911);
vvi-miR171b-3p	CGAGCCGAATCAATATCACTC	Vitis vinifera nodulation-signaling pathway 2 protein (LOC100250491)
vvi-miR171c-3p	TGATTGAGCCGTGCCAATATC	Vitis vinifera scarecrow-like protein 22 (LOC100252271); Vitis vinifera scarecrow-like protein 15 (LOC100251313); Vitis vinifera scarecrow-like protein 27 (LOC100267664)
vvi-miR171c-3p.1	TTGAGCCGTGCCAATATCACG	Vitis vinifera scarecrow-like protein 22 (LOC100252271); Vitis vinifera scarecrow-like protein 15 (LOC100251313); Vitis vinifera scarecrow-like protein 27 (LOC100267664); Vitis vinifera nodulation-signaling pathway 2 protein (LOC100250491)
vvi-miR171d-3p	TTGAGCCGTGCCAATATCAC	Vitis vinifera scarecrow-like protein 22 (LOC100252271); Vitis vinifera scarecrow-like protein 15 (LOC100251313); Vitis vinifera scarecrow-like protein 27 (LOC100267664); Vitis vinifera nodulation-signaling pathway 2 protein (LOC100250491)
vvi-miR171f-3p	TTGAGCCGCGCCAATATCACT	Vitis vinifera scarecrow-like protein 22 (LOC100252271); Vitis vinifera scarecrow-like protein 15 (LOC100251313); Vitis vinifera scarecrow-like protein 27 (LOC100267664); Vitis vinifera nodulation-signaling pathway 2 protein (LOC100250491)
vvi-miR171f-5p	CGATGTTGGTGAGGTTCAATC	Vitis vinifera cytochrome P450 CYP82D47 (LOC100245555); Vitis vinifera (3S,6E)-nerolidol synthase 1, chloroplastic-like (LOC100854809); Vitis vinifera asparagine--tRNA ligase, cytoplasmic 1 (LOC100855259)
vvi-miR172a-3p	AGAATCTTGATGATGCTGCAT	Vitis vinifera ethylene-responsive transcription factor RAP2-7 (LOC100246815); Vitis vinifera AP2-like ethylene-responsive transcription factor TOE3 (LOC100263240); Vitis vinifera transcription factor APETALA2 (AP2)
vvi-miR172a-5p.1	GTAGCATCATCAAGATTCACA	Vitis vinifera DNA-directed RNA polymerase III subunit RPC3 (LOC100267008); Vitis vinifera ADP-ribosylation factor-related protein 1 (LOC100243509); Vitis vinifera dCTP pyrophosphatase 1 (LOC100247693); Vitis vinifera kinesin-like protein KIN-8B (LOC100854756); Vitis vinifera 2-oxoisovalerate dehydrogenase subunit alpha 2, mitochondrial (LOC100258429); Vitis vinifera proteasome subunit alpha type…
vvi-miR172a-5p.2	GTAGCATCATCAAGATTCAC	Vitis vinifera DNA-directed RNA polymerase III subunit RPC3 (LOC100267008); Vitis vinifera ADP-ribosylation factor-related protein 1 (LOC100243509); Vitis vinifera dCTP pyrophosphatase 1 (LOC100247693); Vitis vinifera kinesin-like protein KIN-8B (LOC100854756); Vitis vinifera 2-oxoisovalerate dehydrogenase subunit alpha 2, mitochondrial (LOC100258429); Vitis vinifera proteasome subunit alpha type…
vvi-miR172b-3p	AGAATCTTGATGATGCTGCA	Vitis vinifera ethylene-responsive transcription factor RAP2-7 (LOC100246815); Vitis vinifera AP2-like ethylene-responsive transcription factor TOE3 (LOC100263240); Vitis vinifera transcription factor APETALA2 (AP2)
vvi-miR172c	GGAATCTTGATGATGCTGCAG	Vitis vinifera ethylene-responsive transcription factor RAP2-7 (LOC100246815); Vitis vinifera AP2-like ethylene-responsive transcription factor TOE3 (LOC100263240); Vitis vinifera transcription factor APETALA2 (AP2); Vitis riparia fatty acyl-CoA reductase 2-like (LOC117914226)
vvi-miR2111-3p	GTCCTCTGGTTGCAGATTACT	Vitis vinifera ubiquitin-conjugating enzyme E2 32 (LOC100260130)
vvi-miR2111-5p	TAATCTGCATCCTGAGGTCTA	Vitis vinifera GTP-binding protein ERG (LOC100244086)
vvi-miR2950-3p	TGGTGTGCACGGGATGGAATA	Vitis vinifera trafficking protein particle complex II-specific subunit 130 homolog (LOC100253761); Vitis vinifera PITH domain-containing protein 1 (LOC100255897); Vitis vinifera basic leucine zipper 34 (LOC100258873)
vvi-miR2950-5p	TTCCATCTCTTGCACACTGGA	Vitis vinifera F-box only protein 13 (LOC100262953); Vitis vinifera RNA exonuclease 4 (LOC100241776); Vitis vinifera protein UNUSUAL FLORAL ORGANS (LOC100262784); Vitis vinifera putative clathrin assembly protein At1g03050 (LOC100243618); Vitis vinifera protein FAR1-RELATED SEQUENCE 2 (LOC100262225)
vvi-miR319e	TTTGGACTGAAGGGAGCTCCT	Vitis vinifera transcription factor GAMYB (LOC100248959); Vitis vinifera MAP3K epsilon protein kinase 1 (LOC100254261)
vvi-miR319e.1	TTGGACTGAAGGGAGCTCCTTC	Vitis vinifera transcription factor GAMYB (LOC100248959); Vitis vinifera MAP3K epsilon protein kinase 1 (LOC100254261); Vitis vinifera transcription factor TCP2 (LOC100249845)
vvi-miR319e.2	TTGGACTGAAGGGAGCTCCT	Vitis vinifera transcription factor GAMYB (LOC100248959); Vitis vinifera MAP3K epsilon protein kinase 1 (LOC100254261); Vitis vinifera transcription factor TCP2 (LOC100249845)
vvi-miR319e.3	TTGGACTGAAGGGAGCTCCTT	Vitis vinifera transcription factor GAMYB (LOC100248959); Vitis vinifera MAP3K epsilon protein kinase 1 (LOC100254261); Vitis vinifera transcription factor TCP2 (LOC100249845)
vvi-miR319e.4	TGGACTGAAGGGAGCTCCTTC	Vitis vinifera transcription factor GAMYB (LOC100248959)
vvi-miR319f-3p	TTGGACTGAAGGGAGCTCCCT	Vitis vinifera transcription factor GAMYB (LOC100248959); Vitis vinifera MAP3K epsilon protein kinase 1 (LOC100254261); Vitis vinifera transcription factor TCP2 (LOC100249845)
vvi-miR319f-3p.1	TTGGACTGAAGGGAGCTCCC	Vitis vinifera transcription factor GAMYB (LOC100248959); Vitis vinifera MAP3K epsilon protein kinase 1 (LOC100254261); Vitis vinifera transcription factor TCP2 (LOC100249845)
vvi-miR319f-5p	AGAGCTTCCTTCAGTCCACTC	Vitis vinifera WPP domain-associated protein (LOC100267916); Vitis vinifera TPR repeat-containing protein ZIP4 (LOC100242929)
vvi-miR319g	TTGGACTGAAGGGAGCTCCCA	Vitis vinifera transcription factor GAMYB (LOC100248959); Vitis vinifera MAP3K epsilon protein kinase 1 (LOC100254261); Vitis vinifera transcription factor TCP2 (LOC100249845)
vvi-miR319g.1	TTGGACTGAAGGGTGCTCCC	Vitis vinifera transcription factor GAMYB (LOC100248959); Vitis vinifera MAP3K epsilon protein kinase 1 (LOC100254261); Vitis vinifera transcription factor TCP2 (LOC100249845)
vvi-miR3623-3p	TGGTGCTTGGACGAATTTGCTA	Vitis vinifera CCAAT/enhancer-binding protein zeta (LOC100249732); Vitis vinifera sodium/hydrogen exchanger 4 (LOC100258969); Vitis vinifera cellulose synthase-like protein G3 (LOC100246145)
vvi-miR3623-5p	TCACAAGTTCATCCAAGCACCA	Vitis vinifera pentatricopeptide repeat-containing protein At2g35030, mitochondrial (LOC100855251)
vvi-miR3624-3p	TCAGGGCAGCAGCATACTACT	Vitis vinifera sulfated surface glycoprotein 185 (LOC100852467); Vitis vinifera protein PYRICULARIA ORYZAE RESISTANCE 21 (LOC104878696);
vvi-miR3624-5p	TAGTATGCTGCTGTCTTTAGA	Vitis vinifera WD repeat-containing protein 48 (LOC100248769)
vvi-miR3625-3p	CGGGAGATGACTACTGGAAGC	Vitis vinifera target of Myb protein 1 (LOC100249280); Vitis vinifera ribosomal RNA large subunit methyltransferase E (LOC100247875)
vvi-miR3625-5p	TTCCAGCAGTCATCTCCAAGG	Vitis riparia patatin-like protein 2 (LOC117906258); Vitis vinifera MLO-like protein 3 (LOC100233064); Vitis vinifera protein NETWORKED 4B (LOC100260478); Vitis vinifera alcohol dehydrogenase-like 7 (LOC100264420);
vvi-miR3626-3p	CTTCAATTTCACAGCGACCAC	Vitis vinifera protein brittle-1, chloroplastic/amyloplastic-like (LOC100266320); Vitis vinifera uncharacterized PE-PGRS family protein PE_PGRS54 (LOC100246290)
vvi-miR3626-5p	GGTAGTCGCTGTGAAATTGAA	Vitis vinifera DEAD-box ATP-dependent RNA helicase 38 (LOC100257270); Vitis vinifera lysM domain receptor-like kinase 3 (LOC100262323)
vvi-miR3627-3p	TCGCCGCTCTCCTGTGACAAG	Vitis vinifera probable tyrosine-protein phosphatase At1g05000 (LOC100256357)
vvi-miR3627-5p	TTGTCGCAGGAGAGACGGCACT	Vitis vinifera wall-associated receptor kinase-like 8 (LOC104882358)
vvi-miR3629a-3p	GGCTGCTGAGAAAATGTAGGA	Vitis vinifera nuclear pore complex protein NUP54 (LOC100242090); Vitis vinifera calcineurin B-like protein 04 (CBL04); Vitis riparia probable membrane-associated kinase regulator 2 (LOC117933013); Vitis vinifera 60S ribosomal protein L30 (LOC100256025); Vitis vinifera MATH domain-containing protein At5g43560 (LOC100247786); Vitis vinifera 60S acidic ribosomal protein P1 (LOC100261912); Vitis vin…
vvi-miR3630-3p	TTTGGGAATCTCTCTGATGCAC	Vitis vinifera LRR receptor-like serine/threonine-protein kinase RCH1 (LOC100854320); Vitis vinifera TMV resistance protein N (LOC100260625); Vitis vinifera probable mediator of RNA polymerase II transcription subunit 26b (LOC100250012); Vitis vinifera heterogeneous nuclear ribonucleoprotein F (LOC100247294); Vitis vinifera aminodeoxychorismate synthase, chloroplastic (LOC100258193); Vitis vinife…
vvi-miR3630-5p	TGCAAGTGACGATATCAGACA	Vitis riparia protein SEMI-ROLLED LEAF 2 (LOC117928931)
vvi-miR3631a-5p	CATGTTGACATCATCCAATATA	Vitis vinifera protein disulfide-isomerase (LOC100266446); Vitis vinifera vacuolar protein sorting-associated protein 9A (LOC100252293)
vvi-miR3631b-3p	TGTTGGATGATGTCAATAAGT	Vitis vinifera SCY1-like protein 2 (LOC100256813)
vvi-miR3632-3p	TTTCCCAGACCCCCAATACCAA	Vitis vinifera putative disease resistance protein At1g50180 (LOC100854398)
vvi-miR3632-5p	GGATTGGGGGCCGATGGAAAGG	Vitis vinifera rRNA-processing protein FCF1 homolog (LOC100249458); Vitis vinifera proteasome subunit alpha type-1-B (LOC100257364)
vvi-miR3633a-3p	TTCCTATACCACCCATTCCCTA	Vitis vinifera clathrin heavy chain 2 (LOC100251869)
vvi-miR3633a-5p	GGAATGGATGGTTAGGAGAG	Vitis vinifera gibberellin 2-beta-dioxygenase 1 (LOC100248356); Vitis vinifera gamma aminobutyrate transaminase 3, chloroplastic (LOC100258633); Vitis vinifera autophagy-related protein 36 (LOC100266325)
vvi-miR3633b-3p	GTTCCCATGCCATCCATTCCTA	Vitis vinifera chaperone protein dnaJ 8, chloroplastic (LOC100250200); Vitis vinifera F-box protein At5g52880 (LOC100257844); Vitis vinifera autophagy-related protein 2 (LOC100257340); Vitis vinifera receptor-like cytosolic serine/threonine-protein kinase RBK1 (LOC100264402)
vvi-miR3633b-5p	GGAATGGGTGGCTGGGATCTA	Vitis vinifera phosphatidylinositol 4-kinase gamma 7 (LOC100242446); Vitis vinifera beta-amyrin synthase (LOC100251443);
vvi-miR3634-3p	TTTCCGACTCGCACTCATGCCGT	Vitis vinifera probable disease resistance protein At4g27220 (LOC104881517)
vvi-miR3634-5p	GGCATATGTGTGACGGAAAGA	Vitis vinifera E3 ubiquitin-protein ligase CHFR (LOC100266579); Vitis vinifera eukaryotic translation initiation factor (LOC100260481); Vitis vinifera autophagy-related protein 2 (LOC100257340); Vitis vinifera protein argonaute 5 (LOC100258447);
vvi-miR3635-3p	ATTATGTCCCACACATGCCTC	Vitis vinifera ABC transporter A family member 2 (LOC100258795)
vvi-miR3635-5p	GGCATGTGTGGGGCATAATAG	Vitis vinifera ABC transporter C family member 3 (LOC100252075)
vvi-miR3636-3p	GTCTGTCGGAGAAGCAAGTCGGAG	Vitis vinifera pentatricopeptide repeat-containing protein At5g65560 (LOC100242627); Vitis vinifera NAC domain-containing protein 35 (LOC100248807); Vitis vinifera AUGMIN subunit 6 (LOC100243984)
vvi-miR3636-5p	TCGGTTTGCTTCTTTGATAGATTC	Vitis vinifera 7-deoxyloganetin glucosyltransferase (LOC100261535); Vitis vinifera suppressor of mec-8 and unc-52 protein homolog 2 (LOC100264670); Vitis riparia SUN domain-containing protein 5 (LOC117927146); Vitis vinifera syntaxin-71 (LOC100258582); Vitis vinifera diacylglycerol kinase 1 (LOC100255335); Vitis vinifera kinesin-like protein NACK2 (LOC100254378); Vitis vinifera serine/threonine-p…
vvi-miR3637-3p	TTTCGACAAGACACAATGCATAAA	Vitis vinifera probable LRR receptor-like serine/threonine-protein kinase At1g07650 (LOC104878156)
vvi-miR3637-5p	ATTTATGTATTGTGTTTTGTCGGA	Vitis vinifera cyclin-U4-1 (LOC100263322); Vitis vinifera defensin-like protein 1 (LOC100252765); Vitis vinifera aldo-keto reductase family 4 member C10 (LOC100249597); Vitis vinifera cationic peroxidase 1 (LOC100267701); Vitis vinifera probable arabinosyltransferase ARAD1 (LOC100244988); Vitis vinifera F-box/LRR-repeat protein 3 (LOC100246775)
vvi-miR3638-3p	GCAACAAGCATGAAAAGGCACACC	Vitis vinifera nucleolar complex protein 2 homolog (LOC100247856)
vvi-miR3639-3p	GAGCTTTTGGCTTCTCAGAAGTCA	Vitis vinifera DNA topoisomerase 1 (LOC100247441); Vitis vinifera DEAD-box ATP-dependent RNA helicase 16-like (LOC100853002)
vvi-miR3639-5p	ATTGACTTCTGAAAGGCTAAAAGC	Vitis vinifera endoplasmic reticulum-Golgi intermediate compartment protein 3 (LOC100267365); Vitis vinifera armadillo repeat-containing protein LFR (LOC100240806); Vitis vinifera E3 ubiquitin-protein ligase MIEL1 (LOC100241783); Vitis vinifera wall-associated receptor kinase 5 (LOC100266176);
vvi-miR3640-3p	ATCGAAAAGGCATCATCAATCAGG	Vitis riparia xylulose kinase 2 (LOC117906976); Vitis vinifera beta-glucosidase BoGH3B (LOC100255282); Vitis vinifera cullin-3B-like (LOC100254227); Vitis vinifera WD repeat-containing protein 74 (LOC100260812)
vvi-miR3640-5p	ACCTGATTGGTGATGCTTTTTTGG	Vitis vinifera thioredoxin-like protein slr0233 (LOC100245159); Vitis vinifera L-aminoadipate-semialdehyde dehydrogenase-phosphopantetheinyl transferase (LOC100257971); Vitis vinifera transcription factor bHLH128 (LOC100246361); Vitis vinifera kinesin-like protein KIN-UB (LOC109121857); Vitis vinifera protein ROOT PRIMORDIUM DEFECTIVE 1 (LOC100266927)
vvi-miR390a-3p	CGCTATCCATCCTGAGTTTCA	Vitis vinifera heavy metal-associated isoprenylated plant protein 23 (LOC100245736); Vitis vinifera probable amino acid permease 7 (LOC100254980)
vvi-miR390a-5p	AAGCTCAGGAGGGATAGCGCC	Vitis vinifera DNA (cytosine-5)-methyltransferase CMT3 (LOC100258788); Vitis vinifera leucine-rich repeat receptor-like protein kinase PEPR1 (LOC100245296); Vitis vinifera non-functional NADPH-dependent codeinone reductase 2 (LOC100252687)
vvi-miR390a-5p.1	AGCTCAGGAGGGATAGCGCC	Vitis vinifera DNA (cytosine-5)-methyltransferase CMT3 (LOC100258788); Vitis vinifera leucine-rich repeat receptor-like protein kinase PEPR1 (LOC100245296); Vitis vinifera non-functional NADPH-dependent codeinone reductase 2 (LOC100252687); Vitis vinifera probable LRR receptor-like serine/threonine-protein kinase At1g67720 (LOC100244826)
vvi-miR390a-5p.2	AAGCTCAGGAGGGATAGCACC	Vitis vinifera DNA (cytosine-5)-methyltransferase CMT3 (LOC100258788); Vitis vinifera zinc finger protein BRUTUS (LOC100254283)
vvi-miR393a-5p.1	TCCAAAGGGATCGCATTGATCC	Vitis vinifera protein AUXIN SIGNALING F-BOX 2 (LOC100263524); Vitis vinifera protein TRANSPORT INHIBITOR RESPONSE 1 (LOC100264085); Vitis vinifera cytochrome c oxidase subunit 6a, mitochondrial (LOC100250749)
vvi-miR393a-5p.2	TTCCAAAGGGATCGCATTGATC	Vitis vinifera protein AUXIN SIGNALING F-BOX 2 (LOC100263524); Vitis vinifera protein TRANSPORT INHIBITOR RESPONSE 1 (LOC100264085); Vitis vinifera cytochrome c oxidase subunit 6a, mitochondrial (LOC100250749)
vvi-miR393a-5p.3	TCCAAAGGGATCGCATTGATCT	Vitis vinifera protein AUXIN SIGNALING F-BOX 2 (LOC100263524); Vitis vinifera protein TRANSPORT INHIBITOR RESPONSE 1 (LOC100264085); Vitis vinifera cytochrome c oxidase subunit 6a, mitochondrial (LOC100250749)
vvi-miR393b-3p	ATCATGCTATCCCTTTGGATT	Vitis vinifera actin-like (LOC100253833)
vvi-miR393b-5p	TCCAAAGGGATCGCATTGATC	Vitis vinifera protein AUXIN SIGNALING F-BOX 2 (LOC100263524); Vitis vinifera protein TRANSPORT INHIBITOR RESPONSE 1 (LOC100264085); Vitis vinifera cytochrome c oxidase subunit 6a, mitochondrial (LOC100250749)
vvi-miR394a	TTGGCATTCTGTCCACCTCC	Vitis vinifera F-box only protein 6 (LOC100242085); Vitis vinifera probable methyltransferase PMT18 (LOC100242751)
vvi-miR395c-3p.1	TGAAGTGTTTGGGGGAACTC	Vitis vinifera low affinity sulfate transporter 3 (LOC100257574); Vitis vinifera ATP sulfurylase 1, chloroplastic-like (LOC100259752); Vitis vinifera serrate RNA effector molecule (LOC100266053); Vitis vinifera putative GATA transcription factor 22 (LOC100247474)
vvi-miR395c-3p.2	TTGAAGTGTTTGGGGGAACTC	Vitis vinifera low affinity sulfate transporter 3 (LOC100257574); Vitis vinifera serrate RNA effector molecule (LOC100266053); Vitis vinifera putative germin-like protein 9-2 (LOC100255353)
vvi-miR396a-5p	TTCCACAGCTTTCTTGAACTA	Vitis vinifera bZIP transcription factor 16 (LOC100243644); Vitis vinifera disease resistance protein RPS4 (LOC104877471); Vitis vinifera G patch domain-containing protein TGH (LOC100242404)
vvi-miR396a-5p.1	TTCCACAGCTTTCTTGAACT	Vitis vinifera bZIP transcription factor 16 (LOC100243644); Vitis vinifera disease resistance protein RPS4 (LOC104877471); Vitis vinifera G patch domain-containing protein TGH (LOC100242404)
vvi-miR396b-3p	GCTCAAGAAAGCTGTGGGAAA	Vitis vinifera protein trichome birefringence-like 14 (LOC100264698)
vvi-miR396b-5p	TTCCACAGCTTTCTTGAACTT	Vitis vinifera bZIP transcription factor 16 (LOC100243644); Vitis vinifera disease resistance protein RPS4 (LOC104877471); Vitis vinifera G patch domain-containing protein TGH (LOC100242404)
vvi-miR396c	TTCCACAGCTTTCTTGAACTG	Vitis vinifera bZIP transcription factor 16 (LOC100243644); Vitis vinifera disease resistance protein RPS4 (LOC104877471); Vitis vinifera G patch domain-containing protein TGH (LOC100242404)
vvi-miR396c.1	TTCCACAGCTTTCTTGAACTGT	Vitis vinifera bZIP transcription factor 16 (LOC100243644); Vitis vinifera disease resistance protein RPS4 (LOC104877471); Vitis vinifera G patch domain-containing protein TGH (LOC100242404)
vvi-miR396c.2	TCCACAGCTTTCTTGAACTG	Vitis vinifera bZIP transcription factor 16 (LOC100243644); Vitis vinifera heat shock protein 83 (LOC100265661)
vvi-miR396d.1	TTCAATAAAGCTGTGGGAAG	Vitis vinifera TATA-binding protein-associated factor BTAF1 (LOC100247209); Vitis vinifera beta carbonic anhydrase 5, chloroplastic (LOC100245391)
vvi-miR396d.2	GTTCAATAAAGCTGTGGGAAG	Vitis vinifera TATA-binding protein-associated factor BTAF1 (LOC100247209); Vitis vinifera putative tRNA pseudouridine synthase (LOC100241658)
vvi-miR396d.3	GTTCAATAAAGCTGTGGGAA	Vitis vinifera TATA-binding protein-associated factor BTAF1 (LOC100247209); Vitis vinifera putative tRNA pseudouridine synthase (LOC100241658)
vvi-miR396d.4	GTTCAATAAAGCTGTGGGAAA	Vitis vinifera TATA-binding protein-associated factor BTAF1 (LOC100247209); Vitis vinifera putative tRNA pseudouridine synthase (LOC100241658)
vvi-miR397a-5p	TCATTGAGTGCAGCGTTGATG	Laccases; Vitis vinifera two-component response regulator ARR22 (LOC100255209)
vvi-miR397a-5p.1	TATTGAGTGCAGCGTTGATGA	Laccases
vvi-miR397a-5p.2	TTATTGAGTGCAGCGTTGATG	Laccases
vvi-miR397a-5p.3	TCATTGAGTGCATCGTTGATG	Laccases; Vitis vinifera diphthine--ammonia ligase (LOC100244247)
vvi-miR397a-5p.4	TCATTGAGCGCAGCGTTGATG	Laccases; Vitis vinifera two-component response regulator ARR22 (LOC100255209)
vvi-miR398a-3p	TGTGTTCTCAGGTCACCCCTT	Vitis riparia O-fucosyltransferase 20-like (LOC117928651)
vvi-miR398a-3p.1	TTGTGTTCTCAGGTCACCCCT	Vitis riparia O-fucosyltransferase 20-like (LOC117928651)
vvi-miR398a-3p.2	TGTGTTCTCAGGTCACCCCTG	Vitis vinifera chromo domain-containing protein LHP1 (LOC100250685)
vvi-miR398c-3p	TGTGTTCTCAGGTCGCCCCTG	Vitis vinifera cytochrome c oxidase family protein (LOC100251589); Vitis vinifera serine/threonine-protein kinase PBS1 (LOC100254113)
vvi-miR398c-3p.1	TGTGTTCTCAGGTCGCCCCCG	Vitis vinifera cytochrome c oxidase family protein (LOC100251589); Vitis vinifera serine/threonine-protein kinase PBS1 (LOC100254113)
vvi-miR399b	TGCCAAAGGAGAGTTGCCCTG	Vitis vinifera probable inorganic phosphate transporter 1-3-like (LOC100255410); Vitis vinifera beta-glucuronosyltransferase GlcAT14A (LOC100255014); Vitis vinifera inorganic phosphate transporter 1-4-like (LOC100263056)
vvi-miR399e	TGCCAAAGGAGATTTGCCCGG	Vitis vinifera probable inorganic phosphate transporter 1-3-like (LOC100255410); Vitis vinifera transcription initiation factor TFIID subunit 15b (LOC100250827); Vitis vinifera protein LYK2 (LOC100264694)
vvi-miR399g	TGCCAAAGGAGATTTGCCCCT	Vitis vinifera probable inorganic phosphate transporter 1-3-like (LOC100255410); Vitis vinifera transcription initiation factor TFIID subunit 15b (LOC100250827); Vitis vinifera protein LYK2 (LOC100264694)
vvi-miR399g.1	TGCCAAAGGAGATTTGCCCCG	Vitis vinifera probable inorganic phosphate transporter 1-3-like (LOC100255410); Vitis vinifera transcription initiation factor TFIID subunit 15b (LOC100250827); Vitis vinifera protein LYK2 (LOC100264694)
vvi-miR399h	TGCCAAAGGAGAATTGCCCTG	Vitis vinifera probable inorganic phosphate transporter 1-3-like (LOC100255410); Vitis vinifera phospholipase D delta-like (LOC100261019); Vitis vinifera G-type lectin S-receptor-like serine/threonine-protein kinase LECRK3 (LOC109122813)
vvi-miR399h.1	TGCCAAAGGAGAATTGCCC	Vitis vinifera probable inorganic phosphate transporter 1-3-like (LOC100255410); Vitis vinifera phospholipase D delta-like (LOC100261019); Vitis vinifera G-type lectin S-receptor-like serine/threonine-protein kinase LECRK3 (LOC109122813)
vvi-miR399i-3p	CGCCAAAGGAGAGTTGCCCTG	Vitis vinifera probable inorganic phosphate transporter 1-3-like (LOC100255410); Vitis vinifera beta-glucuronosyltransferase GlcAT14A (LOC100255014); Vitis vinifera inorganic phosphate transporter 1-4-like (LOC100263056)
vvi-miR403a/b	TTAGATTCACGCACAAACTTG	Vitis vinifera protein argonaute 2 (LOC100240850); Vitis vinifera homogentisate 1,2-dioxygenase (LOC100264043)
vvi-miR403f	TTAGATTCACGCACAAACTCG	Vitis vinifera protein argonaute 2 (LOC100240850); Vitis vinifera homogentisate 1,2-dioxygenase (LOC100264043)
vvi-miR408-3p	ATGCACTGCCTCTTCCCTGGC	Vitis vinifera basic blue protein (LOC100248861); Vitis vinifera serine/threonine-protein kinase SRK2I (LOC100240941); Vitis vinifera AP-5 complex subunit zeta-1 (LOC100248758); Vitis vinifera uclacyanin-3 (LOC100265072); Vitis vinifera benzyl alcohol O-benzoyltransferase (LOC100261281); Vitis vinifera probable E3 ubiquitin-protein ligase RHC1A (LOC100265395; Vitis vinifera peroxisome biogenesis …
vvi-miR408-3p.1	TGCACTGCCTCTTCCCTGGC	Vitis vinifera basic blue protein (LOC100248861); Vitis vinifera uclacyanin-3 (LOC100265072); Vitis vinifera phagocyte signaling-impaired protein (LOC100250209); Vitis vinifera benzyl alcohol O-benzoyltransferase (LOC100261281); Vitis vinifera RRP12-like protein (LOC100265754); Vitis vinifera laccase-12 (LOC100262045)
vvi-miR408-3p.2	CTGCACTGCCTCTTCCCTGGC	Vitis vinifera basic blue protein (LOC100248861); Vitis vinifera uclacyanin-3 (LOC100265072); Vitis vinifera phagocyte signaling-impaired protein (LOC100250209); Vitis vinifera benzyl alcohol O-benzoyltransferase (LOC100261281); Vitis vinifera translation initiation factor IF-2 (LOC100253300)
vvi-miR477b	CGAAGTCTTTGGGGAGAGTGG	Vitis vinifera WPP domain-associated protein (LOC100267916); Vitis vinifera 26S protease regulatory subunit 6B homolog (LOC100246786); Vitis vinifera TMV resistance protein N (LOC100245777); Vitis vinifera pentatricopeptide repeat-containing protein At3g59040 (LOC100250692); Vitis vinifera clavaminate synthase-like protein At3g21360 (LOC100251494); Vitis vinifera peroxidase 27 (LOC100262330); Vit…
vvi-miR479	TGTGGTATTGGTTCGGCTCATC	Vitis vinifera acyl-coenzyme A thioesterase 9, mitochondrial (LOC100267947); Vitis vinifera two-pore potassium channel 3-like (LOC100252233); Vitis vinifera geraniol 8-hydroxylase (LOC104879497); Vitis vinifera myb-related protein 308 (LOC100264614); Vitis vinifera 26.5 kDa heat shock protein, mitochondrial (LOC100266263; Vitis vinifera sucrose synthase 7 (LOC100252799)
vvi-miR482	TCTTTCCTACTCCTCCCATTCC	Vitis vinifera disease resistance protein RPM1 (LOC100854691); Vitis vinifera disease resistance protein At4g27190 (LOC100258761); Vitis vinifera MLO-like protein 9 (LOC100259807); Vitis vinifera kinesin-like protein KIN-12C (LOC100245872); Vitis vinifera putative disease resistance protein RGA3 (LOC100262891);
vvi-miR4995	AGGCAGTGGCTTGGTTAAGGG	Vitis vinifera synaptotagmin-5 (LOC100262742); Vitis vinifera probable polyamine oxidase 5 (LOC100243887);
vvi-miR529b	AGAAGAGAGAGAGTACAGCTT	Squamosa promoter-binding proteins; Vitis vinifera GTP-binding protein SAR1A (LOC100248702); Vitis vinifera mechanosensitive ion channel protein 10 (LOC100262967); Vitis vinifera IQ domain-containing protein IQM3 (LOC100240971); Vitis vinifera DNA-3-methyladenine glycosylase 1 (LOC100852509); Vitis vinifera protein transport protein SEC23 (LOC100262252); Vitis vinifera PRA1 family protein H (LOC1…
vvi-miR535	TGACAACGAGAGAGAGCACGC	Vitis vinifera probable DNA primase large subunit (LOC100244238); Vitis vinifera probable apyrase 6 (LOC100244785)
vvi-miR8175	GATCCCCGGCAACGGCGCCA	N/A
vvi-miR828a	TCTTGCTCAAATGAGTATTCCA	Vitis vinifera transcription factor MYB114 (LOC100249722); Vitis vinifera sphingomyelin phosphodiesterase 4 (LOC100251036); Vitis vinifera transcription factor WER (LOC100244963); Vitis vinifera filament-like plant protein 7 (LOC100245190)
vvi-miR858a	TTTCGTTGTCTGTTCGACCTT	Vitis vinifera transcription factor GAMYB (LOC100253438); Vitis vinifera transcription factor MYB114 (LOC100250947); Vitis vinifera transcription factor TT2 (LOC100254224); Vitis vinifera transcription factor MYB3 (LOC100254320); Vitis vinifera myb-related protein Zm38 (LOC100244605); Vitis vinifera protein ODORANT1 (LOC100262343)
vvi-miR9662a-3p	TTGAACATCCCAGAGCCACCG	N/A
